# Supplementary material for: Insights into the genetics of body size in the Bull Terrier
Source: Anim Genet. 2025 Jan 28;56(1):e70000. doi: 10.1111/age.70000 (PMC11773297; doi:10.1111/age.70000)
Supplement: Supplementary file 5 — Table S1. Table S2. Table S3. Table S4. [file AGE-56-0-s005.xlsx]

## Sheet: Table_S1_MDS_Data
IID	C1	C2	Bull Terrier Variety	Inclusion status
BT030	-0.0636173	0.0939716	Bullterrier	included
BT021	-0.0631842	0.0905803	Bullterrier	included
BT017	-0.0616407	0.0895974	Bullterrier	included
BT023	-0.0607697	0.0958598	Bullterrier	included
BT035	-0.0600601	0.0877061	Bullterrier	included
BT022	-0.0599657	0.0929678	Bullterrier	included
BT018	-0.0598239	0.0932213	Bullterrier	included
BT034	-0.0598086	0.0769831	Bullterrier	included
BT052	-0.0596476	0.0811856	Bullterrier	included
BT036	-0.0584342	0.0705316	Bullterrier	included
BT031	-0.0576441	0.0793489	Bullterrier	included
BT019	-0.0574614	0.0923615	Bullterrier	included
BT020	-0.0572701	0.0944669	Bullterrier	included
BT033	-0.0572013	0.0817071	Bullterrier	included
BT039	-0.0571985	0.0817548	Bullterrier	included
BT032	-0.0567237	0.0793794	Bullterrier	included
BT029	-0.0557497	0.0890236	Bullterrier	included
BT024	-0.0542626	0.0879515	Bullterrier	included
BT050	-0.0530811	0.0742633	Bullterrier	included
BT049	-0.0525213	0.0703597	Bullterrier	included
BT053	-0.0503219	0.0665691	Bullterrier	included
LAD_74	-0.0479552	0.0458611	Bullterrier	included
BT027	-0.0473019	0.056681	Bullterrier	included
LAD_69	-0.0465192	0.0424634	Bullterrier	included
BT028	-0.0464419	0.0623376	Bullterrier	included
BT054	-0.0456866	0.0742451	Bullterrier	included
BT041	-0.0448932	0.053457	Bullterrier	included
LAD_51	-0.0439024	0.0417937	Bullterrier	included
BT040	-0.0438774	0.0392184	Bullterrier	included
LAD_79	-0.0414342	0.0400834	Bullterrier	included
BT056	-0.0406994	0.026474	Bullterrier	included
LAD_58	-0.0406886	0.0468789	Bullterrier	included
BT026	-0.0401458	0.0568599	Bullterrier	included
LAD_70	-0.0396421	0.0380624	Bullterrier	excluded
LAD_77	-0.0393453	0.0579164	Bullterrier	excluded
LAD_76	-0.0392939	0.0476616	Bullterrier	excluded
LAD_75	-0.0382521	0.0486707	Bullterrier	excluded
BT047	-0.038009	0.0500801	Bullterrier	excluded
LAD_59	-0.0376776	0.0455588	Bullterrier	excluded
LAD_52	-0.0373656	0.0292231	Bullterrier	excluded
LAD_78	-0.0373327	0.0462048	Bullterrier	excluded
BT042	-0.0372072	0.0533303	Bullterrier	excluded
LAD_4	-0.0346916	0.040986	Bullterrier	excluded
LAD_66	-0.0259214	0.0260088	Bullterrier	excluded
BT044	-0.0166778	0.00211729	Bullterrier	excluded
BT045	0.0274341	-0.0470745	Bullterrier	excluded
MB106	-0.0289403	-0.00258654	Miniature	excluded
MB006	-0.0285002	0.00351732	Miniature	excluded
MB110	-0.0209326	-0.00384038	Miniature	excluded
MB101	-0.0208506	-0.00361617	Miniature	excluded
MB035	-0.0202889	-0.00846141	Miniature	excluded
MB111	-0.0189607	-0.0104301	Miniature	excluded
MB037	-0.0177604	-0.0244655	Miniature	excluded
MB098	-0.0171384	-0.0190554	Miniature	excluded
MB038	-0.0166575	-0.024026	Miniature	excluded
MB193	-0.0156313	-0.0187833	Miniature	excluded
MB039	-0.0154322	-0.012037	Miniature	excluded
MB036	-0.0148552	-0.017343	Miniature	excluded
MB109	-0.0141176	-0.0144048	Miniature	excluded
MB138	-0.0119053	-0.0258996	Miniature	excluded
MB062	-0.0113254	-0.00272013	Miniature	excluded
MB112	-0.0113237	-0.00838516	Miniature	excluded
MB190	-0.0108196	-0.00467831	Miniature	excluded
MB034	-0.0106656	-0.022554	Miniature	excluded
MB034	-0.0106656	-0.022554	Miniature	excluded
MB023	-0.00976596	0.000882836	Miniature	included
MB194	-0.00895509	-0.0155079	Miniature	included
MB016	-0.00871915	-0.0101275	Miniature	included
MB102	-0.0079863	-0.0174996	Miniature	included
MB125	-0.00720031	-0.0107122	Miniature	included
MB121	-0.00650868	-0.0111405	Miniature	included
MB041	-0.00402828	-0.0457967	Miniature	included
MB010	-0.00245972	-0.0394736	Miniature	included
MB017	-0.00244024	-0.0472239	Miniature	included
MB043	-0.00219978	-0.0298932	Miniature	included
MB081	-0.000247211	-0.0360262	Miniature	included
MB094	0.00126631	-0.0360832	Miniature	included
MB216	0.00212233	-0.0304415	Miniature	included
MB108	0.00341755	-0.0243785	Miniature	included
MB064	0.00354802	-0.0369347	Miniature	included
MB092	0.0035519	-0.0345712	Miniature	included
MB223	0.00359876	-0.038046	Miniature	included
MB040	0.004719	-0.0451123	Miniature	included
MB082	0.00596937	-0.0336518	Miniature	included
MB119	0.00645733	-0.0562209	Miniature	included
MB105	0.00848576	-0.0454735	Miniature	included
MB146	0.00858396	-0.0560136	Miniature	included
MB084	0.0086513	-0.0421578	Miniature	included
MB080	0.00950563	-0.0502351	Miniature	included
MB086	0.00973205	-0.0374282	Miniature	included
MB117	0.00997693	-0.045155	Miniature	included
MB122	0.0100721	-0.0338375	Miniature	included
MB002	0.011248	-0.0585699	Miniature	included
MB136	0.0121161	-0.0371617	Miniature	included
MB007	0.0125125	-0.0392534	Miniature	included
MB033	0.0125132	-0.0498084	Miniature	included
MB078	0.0130044	-0.0512881	Miniature	included
MB097	0.0131086	-0.05196	Miniature	included
MB126	0.0131658	-0.0384151	Miniature	included
MB014	0.0131893	-0.0318466	Miniature	included
MB029	0.013207	-0.0598711	Miniature	included
MB087	0.0133218	-0.04567	Miniature	included
MB025	0.0134385	-0.047247	Miniature	included
MB225	0.0136438	-0.0590677	Miniature	included
MB013	0.0136759	-0.0661783	Miniature	included
MB133	0.0139491	-0.0497484	Miniature	included
MB187	0.0142319	-0.0653376	Miniature	included
MB151	0.0143772	-0.0503541	Miniature	included
MB079	0.0144015	-0.0527136	Miniature	included
MB088	0.0157099	-0.0389705	Miniature	included
MB015	0.0161735	-0.0433885	Miniature	included
MB019	0.017048	-0.0596887	Miniature	included
MB227	0.0174529	-0.0519937	Miniature	included
MB004	0.017596	-0.0377696	Miniature	included
MB011	0.0179472	-0.05352	Miniature	included
MB085	0.0180651	-0.0337125	Miniature	included
MB069	0.0183858	-0.0273447	Miniature	included
MB009	0.0188714	-0.0531426	Miniature	included
MB020	0.0201176	-0.0574829	Miniature	included
MB131	0.0226573	-0.0396462	Miniature	included
MB001	0.0242215	-0.0418202	Miniature	included
MB118	0.0250494	-0.0737184	Miniature	included
MB047	0.0257925	-0.0808415	Miniature	included
MB026	0.0258327	-0.0618432	Miniature	included
MB148	0.0274677	-0.0395937	Miniature	included
MB012	0.0276617	-0.0584442	Miniature	included
MB003	0.0278232	-0.0608911	Miniature	included
MB228	0.0283019	-0.0728319	Miniature	included
MB071	0.0290224	-0.0186608	Miniature	included
MB154	0.0291844	-0.0918706	Miniature	included
MB140	0.0309658	-0.0788474	Miniature	included
MB075	0.0311998	-0.0613212	Miniature	included
MB139	0.0325422	-0.0744983	Miniature	included
MB028	0.033641	-0.0873184	Miniature	included
LAD_36	0.31518	0.11885	Outlier	outlier
LAD_43	0.316527	0.119317	Outlier	outlier
LAD_21	0.316713	0.118561	Outlier	outlier
LAD_13	0.320941	0.120621	Outlier	outlier
LAD_28	0.324342	0.131997	Outlier	outlier
BT001	Failed QC	Failed QC	Bullterrier	excluded
BT002	Failed QC	Failed QC	Bullterrier	excluded
BT043	Failed QC	Failed QC	Bullterrier	excluded
BT046	Failed QC	Failed QC	Bullterrier	excluded
BUL180A1	Failed QC	Failed QC	Bullterrier	excluded
BUL184A1	Failed QC	Failed QC	Bullterrier	excluded
BUL187A1	Failed QC	Failed QC	Bullterrier	excluded
BUL190A1	Failed QC	Failed QC	Bullterrier	excluded
BUL191A1	Failed QC	Failed QC	Bullterrier	excluded
BUL195A1	Failed QC	Failed QC	Bullterrier	excluded
BUL196A1	Failed QC	Failed QC	Bullterrier	excluded
BUL211A1	Failed QC	Failed QC	Bullterrier	excluded
BUL212A1	Failed QC	Failed QC	Bullterrier	excluded
BUL213A1	Failed QC	Failed QC	Bullterrier	excluded
BUL216A1	Failed QC	Failed QC	Bullterrier	excluded
BUL220A1	Failed QC	Failed QC	Bullterrier	excluded
BUL226K1	Failed QC	Failed QC	Bullterrier	excluded
BT048	Failed QC	Failed QC	Bullterrier	excluded
BT051	Failed QC	Failed QC	Bullterrier	excluded
BT055	Failed QC	Failed QC	Bullterrier	excluded
MB066	Failed QC	Failed QC	Miniature	excluded
MB141	Failed QC	Failed QC	Miniature	excluded
MB142	Failed QC	Failed QC	Miniature	excluded
MB229	Failed QC	Failed QC	Miniature	excluded

## Sheet: Table_S2_Bonferroni_Significant
Chromosome	Marker identifier	Base Pair (canFam3.1)	Base Pair (UU_Cfam_GSD1.0)	Associated allele (A1)	Frequency (A1) Miniature Bull Terrier	Frequency (A1) Standard Bull Terrier	Alternate allele (A2)	Praw	Pgenome	Taken forward
18	BICF2S23018563	30547802	30945331	A	0.07246	0.7576	G	9.482e-24	8.781e-19	yes
18	BICF2P1426805	30550118	30947651	G	0.07246	0.7576	T	9.482e-24	8.781e-19	yes
18	BICF2P993827	31201358	31601881	G	0.07971	0.7576	C	4.455e-23	4.126e-18	yes
1	chr1_30746948	30746948	30979525	G	0.03623	0.6364	C	1.682e-21	1.558e-16	yes
3	TIGRP2P56552_rs8783692	90618843	91222407	A	0.2754	0.9848	C	2.499e-21	2.314e-16	yes
3	BICF2G630361250	90623539	91227105	A	0.2754	0.9848	G	2.499e-21	2.314e-16	yes
3	BICF2P186904	90780379	91383202	G	0.2754	0.9848	C	2.499e-21	2.314e-16	yes
10	BICF2G630480053	25126636	26087411	G	0.1304	0.803	A	3.923e-21	3.633e-16	yes
10	BICF2G630480060	25130927	26091704	A	0.1304	0.803	G	3.923e-21	3.633e-16	yes
3	BICF2G630361240	90613188	91216754	C	0.2826	0.9848	T	6.213e-21	5.754e-16	yes
10	BICF2G630479971	25036605	25995980	G	0.1324	0.803	C	7.67e-21	7.103e-16	yes
10	chr10_24870492	24870492	25829833	T	0.03623	0.6212	C	8.503e-21	7.874e-16	yes
10	chr10_24918880	24918880	25878228	G	0.03623	0.6212	A	8.503e-21	7.874e-16	yes
10	chr10_25379777	25379777	26341479	A	0.03623	0.6212	G	8.503e-21	7.874e-16	yes
10	chr10_25817180	25817180	26778829	A	0.03623	0.6212	C	8.503e-21	7.874e-16	yes
10	BICF2G630480575	25915741	26877550	C	0.06522	0.6818	T	9.749e-21	9.028e-16	yes
3	BICF2G630360777	90313765	90914877	T	0.2721	0.9697	A	1.392e-20	1.289e-15	yes
10	chr10_24895391	24895391	25854734	C	0.03676	0.6212	T	1.541e-20	1.427e-15	yes
10	chr10_25819570	25819570	26781219	G	0.03676	0.6212	A	1.541e-20	1.427e-15	yes
3	BICF2G630360771	90278879	90880039	A	0.2826	0.9697	G	4.213e-20	3.901e-15	yes
10	BICF2P785608	25156778	26117583	T	0.04348	0.6212	C	4.837e-20	4.479e-15	yes
10	chr10_25157105	25157105	26117910	A	0.04348	0.6212	G	4.837e-20	4.479e-15	yes
10	BICF2G630480381	25638107	26599473	T	0.04348	0.6212	C	4.837e-20	4.479e-15	yes
3	BICF2G630360440	89934976	90534978	T	0.2388	0.9219	G	1.874e-19	1.735e-14	yes
10	BICF2P1258837	24490873	25450051	T	0.05797	0.6364	C	2.594e-19	2.402e-14	yes
18	BICF2P1379035	35619493	36017154	T	0.06618	0.6515	C	4.483e-19	4.151e-14	yes
10	BICF2P63501	24485874	25445003	A	0.05882	0.6364	T	4.639e-19	4.296e-14	yes
3	BICF2G630361156	90560627	91161012	G	0.3209	0.9848	C	8.094e-19	7.495e-14	yes
18	BICF2G630698508	36057790	36491442	T	0.07246	0.6515	C	1.114e-18	1.032e-13	yes
18	BICF2G630698506	36070152	36503804	T	0.07246	0.6515	C	1.114e-18	1.032e-13	yes
18	TIGRP2P249616_rs9188824	35511376	35909030	A	0.06522	0.6364	G	1.214e-18	1.124e-13	yes
10	BICF2G630480137	25252677	26213605	T	0.1765	0.8182	C	1.548e-18	1.433e-13	yes
3	BICF2P1383106	90241945	90843094	A	0.2826	0.9394	T	1.672e-18	1.548e-13	yes
3	BICF2G630361975	91623986	92231597	T	0.3077	0.9697	C	1.686e-18	1.561e-13	yes
18	BICF2G630698464	36136918	36569962	G	0.06618	0.6364	A	2.152e-18	1.992e-13	yes
18	BICF2G630698295	36374272	36806763	G	0.06618	0.6364	A	2.152e-18	1.992e-13	yes
10	BICF2G630479645	24271295	25229666	T	0.1812	0.8182	C	2.372e-18	2.197e-13	yes
10	BICF2G630480272	25405278	26366918	C	0.1812	0.8182	T	2.372e-18	2.197e-13	yes
10	BICF2G630480288	25410173	26371790	G	0.1812	0.8182	T	2.372e-18	2.197e-13	yes
3	BICF2G630361968	91618941	92226550	A	0.3162	0.9697	G	2.589e-18	2.397e-13	yes
10	BICF2P1026323	22647507	23605525	T	0.08955	0.6818	G	2.669e-18	2.471e-13	yes
3	BICF2G630361732	91166984	91770256	T	0.3188	0.9697	A	2.961e-18	2.742e-13	yes
3	BICF2G630361738	91196234	91799502	T	0.3188	0.9697	C	2.961e-18	2.742e-13	yes
3	BICF2G630361752	91246278	91849558	C	0.3188	0.9697	T	2.961e-18	2.742e-13	yes
3	BICF2G630361761	91258719	91862014	T	0.3188	0.9697	C	2.961e-18	2.742e-13	yes
18	BICF2G630698335	36325442	36757976	A	0.07463	0.6613	G	3.16e-18	2.927e-13	yes
10	BICF2S2411339	22623786	23581804	A	0.0942	0.6818	G	3.198e-18	2.961e-13	yes
10	BICF2P106912	22627848	23585867	C	0.0942	0.6818	T	3.198e-18	2.961e-13	yes
10	BICF2P1392199	22666222	23624222	C	0.0942	0.6818	A	3.198e-18	2.961e-13	yes
10	BICF2P1096676	22681473	23639051	T	0.0942	0.6818	C	3.198e-18	2.961e-13	yes
10	BICF2P1446201	22688996	23646350	C	0.0942	0.6818	T	3.198e-18	2.961e-13	yes
10	BICF2P1406081	22704000	23661565	A	0.0942	0.6818	G	3.198e-18	2.961e-13	yes
10	BICF2P1406080	22704051	23661616	G	0.0942	0.6818	A	3.198e-18	2.961e-13	yes
10	BICF2P591	22710333	23667897	C	0.0942	0.6818	A	3.198e-18	2.961e-13	yes
10	BICF2P1153978	23012584	23970099	G	0.0942	0.6818	A	3.198e-18	2.961e-13	yes
10	BICF2G630481097	26828045	27828244	G	0.0942	0.6818	A	3.198e-18	2.961e-13	yes
10	BICF2G630481106	26840036	27840228	G	0.0942	0.6818	A	3.198e-18	2.961e-13	yes
3	TIGRP2P56461_rs8795035	90240700	90841836	T	0.2868	0.9394	G	3.294e-18	3.05e-13	yes
10	BICF2P921796	22282372	23241011	A	0.0597	0.6212	G	3.895e-18	3.607e-13	yes
10	chr10_23266886	23266886	24224256	T	0.07971	0.6515	C	4.706e-18	4.358e-13	yes
10	BICF2G630479515	23561900	24519054	A	0.07971	0.6515	G	4.706e-18	4.358e-13	yes
10	BICF2G630479516	23577095	24534305	C	0.07971	0.6515	T	4.706e-18	4.358e-13	yes
10	BICF2G630480148	25263843	26224997	T	0.1615	0.8065	C	4.903e-18	4.54e-13	yes
10	BICF2P1026927	25672413	26633560	A	0.07246	0.6364	G	5.343e-18	4.948e-13	yes
18	BICF2G630698749	35538514	35936191	C	0.07246	0.6364	A	5.343e-18	4.948e-13	yes
18	BICF2G630698697	35553837	35951368	C	0.07246	0.6364	A	5.343e-18	4.948e-13	yes
18	BICF2G630698580	35683706	36117386	C	0.07246	0.6364	T	5.343e-18	4.948e-13	yes
18	BICF2G630698401	36189601	36622686	C	0.07246	0.6364	T	5.343e-18	4.948e-13	yes
18	BICF2P371119	36283895	36716891	G	0.07246	0.6364	A	5.343e-18	4.948e-13	yes
10	BICF2P803201	25567369	26528916	C	0.06522	0.6212	A	5.782e-18	5.354e-13	yes
3	BICF2G630361725	91140557	91743883	A	0.3235	0.9697	C	5.848e-18	5.416e-13	yes
3	BICF2G630361729	91159009	91762279	A	0.3235	0.9697	T	5.848e-18	5.416e-13	yes
18	BICF2G630698502	36079668	36513320	C	0.07576	0.6562	T	6.021e-18	5.576e-13	yes
10	BICF2S23150971	24586840	25546123	T	0.1884	0.8182	C	6.754e-18	6.255e-13	yes
10	BICF2G630479879	24594451	25553734	T	0.1884	0.8182	G	6.754e-18	6.255e-13	yes
10	BICF2G630479883	24610415	25569705	T	0.1884	0.8182	C	6.754e-18	6.255e-13	yes
10	BICF2G630479896	24663324	25622649	G	0.1884	0.8182	A	6.754e-18	6.255e-13	yes
10	BICF2G630479908	24740398	25699634	C	0.1884	0.8182	T	6.754e-18	6.255e-13	yes
10	chr10_24811618	24811618	25770652	A	0.1884	0.8182	G	6.754e-18	6.255e-13	yes
10	BICF2P500503	24812653	25771955	C	0.1884	0.8182	T	6.754e-18	6.255e-13	yes
10	chr10_24813531	24813531	25772833	T	0.1884	0.8182	C	6.754e-18	6.255e-13	yes
10	chr10_25226398	25226398	26187297	G	0.1884	0.8182	A	6.754e-18	6.255e-13	yes
10	BICF2S23241272	25240492	26201422	G	0.1884	0.8182	A	6.754e-18	6.255e-13	yes
10	BICF2G630480176	25302058	26263696	C	0.1884	0.8182	T	6.754e-18	6.255e-13	yes
10	BICF2G630480196	25325317	26286956	C	0.1884	0.8182	T	6.754e-18	6.255e-13	yes
10	BICF2G630480198	25328812	26290456	A	0.1884	0.8182	C	6.754e-18	6.255e-13	yes
10	BICF2G630480267	25399572	26361209	C	0.1884	0.8182	T	6.754e-18	6.255e-13	yes
18	BICF2P1309329	36296413	36729411	T	0.07353	0.6364	C	9.385e-18	8.691e-13	yes
2	TIGRP2P33813_rs8964506	82647099	82135940	A	0.3478	0.9848	G	1.101e-17	1.019e-12	no
2	TIGRP2P33848_rs8672706	82667808	82156589	T	0.3478	0.9848	G	1.101e-17	1.019e-12	no
10	BICF2G630480475	25765077	26726731	G	0.1014	0.6818	A	1.199e-17	1.11e-12	yes
10	BICF2G630479593	24224712	25182789	A	0.1912	0.8182	G	1.274e-17	1.18e-12	yes
10	BICF2P501728	24630490	25589787	G	0.1912	0.8182	A	1.274e-17	1.18e-12	yes
18	BICF2G630698510	36050571	36484222	A	0.07463	0.6364	G	1.65e-17	1.528e-12	yes
3	BICF2P440167	89973666	90573657	T	0.2899	0.9242	A	2.288e-17	2.119e-12	yes
3	BICF2G630360569	90061193	90662180	G	0.2899	0.9242	A	2.288e-17	2.119e-12	yes
18	BICF2G630698739	35542087	35939557	A	0.07246	0.6212	C	2.501e-17	2.316e-12	yes
10	BICF2P1052003	25820254	26781903	G	0.06923	0.629	A	5.463e-17	5.059e-12	yes
18	BICF2P82544	36310121	36743116	T	0.08065	0.6562	A	6.244e-17	5.783e-12	yes
3	BICF2G630360437	89930289	90530457	A	0.2985	0.9242	G	8.616e-17	7.979e-12	yes
18	BICF2G630698257	36411562	36844016	G	0.08696	0.6364	C	8.718e-17	8.074e-12	yes
3	BICF2P305365	89784275	90384252	A	0.3015	0.9242	C	1.013e-16	9.384e-12	yes
4	BICF2G630180208	86573817	87827990	T	0.07971	0.6212	C	1.02e-16	9.449e-12	no
3	BICF2P573054	89756427	90356392	G	0.3043	0.9242	A	1.186e-16	1.099e-11	yes
3	BICF2P462755	89790795	90390799	A	0.3043	0.9242	G	1.186e-16	1.099e-11	yes
3	BICF2P178641	89804391	90404353	G	0.3043	0.9242	A	1.186e-16	1.099e-11	yes
1	BICF2S23648576	29673713	29904005	G	0.05072	0.5606	T	1.197e-16	1.108e-11	yes
1	BICF2S231989	29677815	29908101	C	0.05072	0.5606	T	1.197e-16	1.108e-11	yes
1	BICF2G630716258	29711070	29941401	C	0.05072	0.5606	T	1.197e-16	1.108e-11	yes
18	BICF2G630698280	36387325	36819813	A	0.08824	0.6364	G	1.506e-16	1.395e-11	yes
37	BICF2G630135923	30703159	30588271	A	0.3235	0.9394	G	2.022e-16	1.872e-11	no
10	BICF2G630480510	25821050	26782699	T	0.1094	0.6818	C	2.186e-16	2.025e-11	yes
16	BICF2G630115680	35267315	36084757	A	0.3261	0.9394	G	2.289e-16	2.119e-11	no
10	BICF2G630480987	26714331	27714796	G	0.1176	0.6818	A	2.584e-16	2.393e-11	yes
10	BICF2G630479527	23622049	24579232	G	0.1014	0.6515	A	2.587e-16	2.396e-11	yes
35	chr35_17090720	17090720	18399224	C	0.1912	0.7879	T	3.086e-16	2.858e-11	no
10	chr10_23024776	23024776	23982212	G	0.0942	0.6364	C	3.253e-16	3.012e-11	yes
10	chr10_25382354	25382354	26344093	C	0.0942	0.6364	A	3.253e-16	3.012e-11	yes
10	BICF2S2303469	25388179	26349916	T	0.0942	0.6364	C	3.253e-16	3.012e-11	yes
10	chr10_25417066	25417066	26378681	T	0.0942	0.6364	C	3.253e-16	3.012e-11	yes
10	BICF2G630480301	25418512	26380127	T	0.0942	0.6364	A	3.253e-16	3.012e-11	yes
10	BICF2G630479576	24221138	25179226	A	0.2174	0.8182	G	3.44e-16	3.186e-11	yes
34	chr34_18729972	18729973	Not available	D	0.1923	0.8065	I	3.47e-16	3.213e-11	Not available
4	BICF2P1504902	86374312	87627778	C	0.08696	0.6212	T	3.938e-16	3.646e-11	no
18	BICF2G630697857	36710481	37143362	C	0.08696	0.6212	T	3.938e-16	3.646e-11	yes
10	BICF2P644899	21466356	22428600	C	0.03623	0.5152	T	4.02e-16	3.723e-11	yes
10	BICF2G630479321	21478854	22440908	T	0.03623	0.5152	C	4.02e-16	3.723e-11	yes
10	BICF2S23430126	25935197	26929927	G	0.1232	0.6818	A	4.841e-16	4.483e-11	yes
10	BICF2G630480983	26711120	27711577	C	0.1232	0.6818	T	4.841e-16	4.483e-11	yes
10	BICF2G630480335	25469763	26431366	T	0.0873	0.6364	C	6.308e-16	5.842e-11	yes
10	BICF2P429659	25535677	26497029	T	0.2246	0.8182	A	8.663e-16	8.022e-11	yes
10	chr10_25535796	25535796	26497148	G	0.2246	0.8182	A	8.663e-16	8.022e-11	yes
34	BICF2P713346	18527113	18697911	A	0.2246	0.8182	G	8.663e-16	8.022e-11	yes
34	BICF2P1430696	18542658	18713454	T	0.2246	0.8182	C	8.663e-16	8.022e-11	yes
34	BICF2P1375685	18568117	18738911	A	0.2246	0.8182	G	8.663e-16	8.022e-11	yes
1	BICF2P271900	30528102	30761359	G	0.02174	0.4697	C	9.624e-16	8.912e-11	yes
1	BICF2G630717080	30848182	31080878	A	0.02174	0.4697	C	9.624e-16	8.912e-11	yes
1	BICF2P1318105	30881047	31113850	A	0.02174	0.4697	C	9.624e-16	8.912e-11	yes
1	BICF2P48838	30899559	31132163	T	0.02174	0.4697	G	9.624e-16	8.912e-11	yes
1	BICF2P178655	30912827	31145428	C	0.02174	0.4697	T	9.624e-16	8.912e-11	yes
10	BICF2G630480253	25374105		A	0.1014	0.6364	G	1.155e-15	1.07e-10	no
10	BICF2P1164537	25378244		G	0.1014	0.6364	A	1.155e-15	1.07e-10	no
10	BICF2S23427091	25586925		C	0.1014	0.6364	T	1.155e-15	1.07e-10	no
10	chr10_24810094	24810094		G	0.2188	0.8182	T	1.17e-15	1.083e-10	no
37	BICF2G630134671	29240399		A	0.3116	0.9091	G	1.404e-15	1.3e-10	no
10	BICF2P457782	25975578		C	0.0942	0.6212	T	1.442e-15	1.335e-10	no
10	BICF2P627080	25987929		C	0.0942	0.6212	G	1.442e-15	1.335e-10	no
10	BICF2S23751063	25880200		T	0.1269	0.6818	C	1.473e-15	1.364e-10	no
1	BICF2G630717147	30885375		T	0.02206	0.4697	C	1.519e-15	1.407e-10	no
10	chr10_25820510	25820510		G	0.1304	0.6818	A	1.531e-15	1.417e-10	no
18	BICF2P571663	35373105		G	0.1304	0.6818	A	1.531e-15	1.417e-10	no
10	BICF2G630479284	21457258		C	0.03788	0.5152	A	1.717e-15	1.59e-10	no
2	BICF2P503144	80554557		C	0.6014	0.01515	T	1.72e-15	1.593e-10	no
2	BICF2S23213128	80637752		G	0.6014	0.01515	A	1.72e-15	1.593e-10	no
2	BICF2P1259895	80742906		C	0.6014	0.01515	T	1.72e-15	1.593e-10	no
18	BICF2G630698247	36433955		T	0.08696	0.6061	C	1.735e-15	1.606e-10	no
18	BICF2G630698237	36443466		A	0.08696	0.6061	G	1.735e-15	1.606e-10	no
18	BICF2G630698205	36466797		T	0.08696	0.6061	G	1.735e-15	1.606e-10	no
18	BICF2G630698177	36489603		C	0.08696	0.6061	A	1.735e-15	1.606e-10	no
18	BICF2G630698114	36530066		C	0.08696	0.6061	T	1.735e-15	1.606e-10	no
18	BICF2G630698058	36560744		G	0.08696	0.6061	A	1.735e-15	1.606e-10	no
18	BICF2G630698028	36572969		A	0.08696	0.6061	C	1.735e-15	1.606e-10	no
18	BICF2P721187	36581136		A	0.08696	0.6061	C	1.735e-15	1.606e-10	no
18	BICF2G630697988	36604434		T	0.08696	0.6061	C	1.735e-15	1.606e-10	no
18	BICF2G630697941	36642823		T	0.08696	0.6061	C	1.735e-15	1.606e-10	no
18	BICF2G630697933	36646200		G	0.08696	0.6061	A	1.735e-15	1.606e-10	no
1	BICF2G630716247	29686599		C	0.05738	0.5781	T	2.033e-15	1.883e-10	no
2	BICF2P385093	81674946		G	0.5821	0	A	2.088e-15	1.934e-10	no
2	BICF2P637921	81626751		C	0.5809	0	T	2.107e-15	1.951e-10	no
10	BICF2S2343115	24056060		G	0.2319	0.8182	C	2.134e-15	1.976e-10	no
37	BICF2P882194	30772264		T	0.3478	0.9394	C	2.192e-15	2.03e-10	no
37	TIGRP2P422810_rs8886839	30825490		G	0.3478	0.9394	A	2.192e-15	2.03e-10	no
17	BICF2G630204463	46293702		A	0.2463	0.8438	G	2.322e-15	2.151e-10	no
2	BICF2P695676	80564002		A	0.6032	0.01515	G	2.88e-15	2.667e-10	no
18	BICF2G630698255	36426496		C	0.08824	0.6061	A	2.903e-15	2.688e-10	no
18	BICF2G630697924	36655378		A	0.08824	0.6061	G	2.903e-15	2.688e-10	no
17	BICF2P365198	45370597		T	0.2609	0.8485	C	3.004e-15	2.782e-10	no
17	BICF2P834155	45487084		A	0.2609	0.8485	G	3.004e-15	2.782e-10	no
17	BICF2G630204238	46429453		A	0.2609	0.8485	G	3.004e-15	2.782e-10	no
2	BICF2P676814	79639413		G	0.5942	0.01515	A	3.377e-15	3.127e-10	no
2	BICF2P676812	79639892		A	0.5942	0.01515	T	3.377e-15	3.127e-10	no
2	BICF2P872284	81616010		G	0.5725	0	A	4.079e-15	3.778e-10	no
2	chr2_81618258	81618258		C	0.5725	0	T	4.079e-15	3.778e-10	no
2	BICF2P581553	81633297		G	0.5725	0	A	4.079e-15	3.778e-10	no
2	BICF2P486998	81641187		A	0.5725	0	C	4.079e-15	3.778e-10	no
2	BICF2P339782	81788347		A	0.5809	0	G	4.544e-15	4.208e-10	no
35	BICF2P1198674	17165793		C	0.2132	0.7879	T	5.456e-15	5.053e-10	no
37	BICF2G630134657	29214261		G	0.3406	0.9242	A	5.566e-15	5.154e-10	no
37	BICF2G630134584	29182945		T	0.3261	0.9091	C	6.469e-15	5.99e-10	no
37	BICF2G630134587	29188776		T	0.3261	0.9091	C	6.469e-15	5.99e-10	no
37	BICF2S23729379	29202541		C	0.3261	0.9091	T	6.469e-15	5.99e-10	no
2	BICF2P472319	80381245		G	0.587	0.01515	A	6.559e-15	6.074e-10	no
2	TIGRP2P32704_rs9051808	80436198		C	0.587	0.01515	T	6.559e-15	6.074e-10	no
2	BICF2P1333154	80462013		C	0.587	0.01515	T	6.559e-15	6.074e-10	no
29	BICF2P77984	15811407		A	0.1304	0.6667	C	6.699e-15	6.204e-10	no
17	BICF2S22961976	46107924		T	0.2681	0.8485	C	6.903e-15	6.393e-10	no
17	BICF2P826567	46927523		G	0.2681	0.8485	A	6.903e-15	6.393e-10	no
17	BICF2G630203839	47188864		G	0.2681	0.8485	T	6.903e-15	6.393e-10	no
17	TIGRP2P233585_rs8972988	47352707		G	0.2681	0.8485	A	6.903e-15	6.393e-10	no
3	BICF2G630360986	90474977		T	0.5652	0	A	7.751e-15	7.178e-10	no
3	BICF2P486742	90602074		G	0.5652	0	A	7.751e-15	7.178e-10	no
3	BICF2P616077	90605036		C	0.5652	0	A	7.751e-15	7.178e-10	no
3	BICF2P736579	90637972		A	0.5652	0	G	7.751e-15	7.178e-10	no
3	TIGRP2P56604_rs8738045	90709506		G	0.5652	0	A	7.751e-15	7.178e-10	no
3	BICF2P1090735	90712394		A	0.5652	0	G	7.751e-15	7.178e-10	no
3	BICF2P593795	90809723		T	0.5652	0	C	7.751e-15	7.178e-10	no
3	BICF2G630361219	90588163		G	0.5662	0	A	7.796e-15	7.219e-10	no
3	BICF2P1336605	90665697		A	0.5662	0	G	7.796e-15	7.219e-10	no
3	BICF2S23320812	90690701		C	0.5682	0	A	7.877e-15	7.294e-10	no
1	chr1_30262229	30262229		C	0.07971	0.5758	T	8.584e-15	7.949e-10	no
1	chr1_30262281	30262281		C	0.07971	0.5758	T	8.584e-15	7.949e-10	no
1	chr1_30262685	30262685		A	0.07971	0.5758	C	8.584e-15	7.949e-10	no
1	BICF2G630716668	30299237		T	0.07971	0.5758	G	8.584e-15	7.949e-10	no
10	BICF2S22955637	25458542		T	0.09091	0.6167	C	9.543e-15	8.837e-10	no
2	chr2_78915694	78915694		T	0.6029	0.0303	C	9.564e-15	8.857e-10	no
34	BICF2S23531377	17513977		G	0.2319	0.803	A	9.872e-15	9.142e-10	no
34	BICF2P601961	18268022		G	0.2319	0.803	A	9.872e-15	9.142e-10	no
34	BICF2P1172578	18475392		T	0.2319	0.803	C	9.872e-15	9.142e-10	no
18	BICF2G630698920	35344684		T	0.1324	0.6667	C	1.141e-14	1.057e-09	no
37	BICF2G630133994	28611801		A	0.3333	0.9091	G	1.359e-14	1.258e-09	no
1	BICF2G630716671	30308408		A	0.08088	0.5758	G	1.403e-14	1.299e-09	no
3	BICF2P547826	90459669		G	0.558	0	A	1.458e-14	1.35e-09	no
3	BICF2G630360965	90461315		C	0.558	0	T	1.458e-14	1.35e-09	no
3	BICF2G630360975	90467292		T	0.5588	0	C	1.477e-14	1.368e-09	no
18	TIGRP2P249508_rs8524214	35229894		A	0.1667	0.7121	G	1.63e-14	1.51e-09	no
7	BICF2G630554271	17541949		C	0.2246	0.7879	T	1.844e-14	1.708e-09	no
7	BICF2S23140762	17754767		G	0.2246	0.7879	A	1.844e-14	1.708e-09	no
2	BICF2S23724174	78897499		A	0.5942	0.0303	C	1.919e-14	1.777e-09	no
2	TIGRP2P31923_rs9206036	78909955		A	0.5942	0.0303	G	1.919e-14	1.777e-09	no
2	chr2_78915897	78915897		T	0.5942	0.0303	C	1.919e-14	1.777e-09	no
2	TIGRP2P32076_rs8783183	79303636		A	0.5942	0.0303	G	1.919e-14	1.777e-09	no
18	BICF2G630698178	36487986		C	0.1016	0.6212	T	1.992e-14	1.844e-09	no
29	BICF2P344431	15783184		G	0.1377	0.6667	T	2.002e-14	1.854e-09	no
29	BICF2S2347665	15828923		C	0.1377	0.6667	T	2.002e-14	1.854e-09	no
29	chr29_15834340	15834340		I	0.1377	0.6667	D	2.002e-14	1.854e-09	no
29	BICF2P344397	15834948		T	0.1377	0.6667	C	2.002e-14	1.854e-09	no
2	chr2_78835871	78835871		G	0.6045	0.03125	A	2.079e-14	1.925e-09	no
34	BICF2P183789	18559537		C	0.25	0.8182	T	2.197e-14	2.034e-09	no
2	TIGRP2P32933_rs8534728	80707960		C	0.5769	0.01515	A	2.377e-14	2.201e-09	no
2	chr2_79728210	79728210		G	0.5725	0.01515	A	2.398e-14	2.22e-09	no
2	chr2_79738363	79738363		G	0.5725	0.01515	A	2.398e-14	2.22e-09	no
17	BICF2G630284933	53798970		C	0.2029	0.7576	T	2.409e-14	2.231e-09	no
17	BICF2G630205084	45597939		G	0.2619	0.8438	T	2.78e-14	2.574e-09	no
10	BICF2S2356319	25504258		G	0.2536	0.8182	A	2.814e-14	2.605e-09	no
10	BICF2S23424933	25513214		G	0.2536	0.8182	A	2.814e-14	2.605e-09	no
10	chr10_25538277	25538277		C	0.2536	0.8182	T	2.814e-14	2.605e-09	no
18	BICF2P475591	28658347		A	0.1691	0.7121	G	2.817e-14	2.608e-09	no
18	BICF2P475486	35464254		A	0.1304	0.6515	G	2.849e-14	2.639e-09	no
37	chr37_30808986	30808986		G	0.3636	0.9375	A	3.602e-14	3.336e-09	no
3	BICF2P772232	8944063		T	0.587	0.0303	A	3.69e-14	3.417e-09	no
16	BICF2G630115279	34709052		C	0.6232	0.06061	T	3.711e-14	3.436e-09	no
18	BICF2P914789	36551193		C	0.2097	0.7812	T	3.813e-14	3.531e-09	no
18	BICF2P454541	35378434		T	0.1522	0.6818	C	3.884e-14	3.596e-09	no
37	BICF2S23318662	22986452		A	0.1522	0.6818	G	3.884e-14	3.596e-09	no
3	BICF2S23619253	52398973		G	0.5435	0	C	5.015e-14	4.644e-09	no
34	BICF2P1066173	18540901		A	0.2574	0.8182	C	5.062e-14	4.687e-09	no
34	BICF2P60980	17277610		C	0.2464	0.803	T	5.448e-14	5.045e-09	no
34	BICF2S23331690	17278360		T	0.2464	0.803	C	5.448e-14	5.045e-09	no
37	BICF2G630134943	29613282		T	0.3478	0.9091	C	5.753e-14	5.328e-09	no
34	BICF2P795002	18585466		T	0.2609	0.8182	C	6.39e-14	5.917e-09	no
34	BICF2P325000	18686675		G	0.2609	0.8182	A	6.39e-14	5.917e-09	no
34	TIGRP2P395725_rs8521314	18692790		C	0.2609	0.8182	T	6.39e-14	5.917e-09	no
3	BICF2P1190915	8974495		A	0.5809	0.0303	C	6.96e-14	6.445e-09	no
4	BICF2S23728918	84955287		A	0.2754	0.8333	G	7.114e-14	6.588e-09	no
4	BICF2S23140916	84964196		T	0.2754	0.8333	C	7.114e-14	6.588e-09	no
4	BICF2P293909	85048225		C	0.2754	0.8333	T	7.114e-14	6.588e-09	no
7	BICF2S23450028	17258440		T	0.2246	0.7727	C	8.05e-14	7.455e-09	no
7	BICF2G630554104	17278581		G	0.2246	0.7727	A	8.05e-14	7.455e-09	no
34	BICF2P566152	17626472		A	0.2246	0.7727	G	8.05e-14	7.455e-09	no
34	BICF2S23533997	17711930		G	0.2246	0.7727	A	8.05e-14	7.455e-09	no
34	BICF2S23537009	17716284		C	0.2246	0.7727	T	8.05e-14	7.455e-09	no
34	TIGRP2P395581_rs8739856	17764337		C	0.2246	0.7727	T	8.05e-14	7.455e-09	no
34	chr34_17854953	17854953		C	0.2246	0.7727	T	8.05e-14	7.455e-09	no
34	BICF2P598284	18057643		T	0.2246	0.7727	C	8.05e-14	7.455e-09	no
18	BICF2P680961	35892038		G	0.1377	0.6515	A	8.352e-14	7.734e-09	no
18	BICF2P940226	35903185		C	0.1377	0.6515	T	8.352e-14	7.734e-09	no
18	TIGRP2P249693_rs9067153	35937760		G	0.1377	0.6515	T	8.352e-14	7.734e-09	no
3	BICF2G630360807	90330607		A	0.558	0.01515	G	8.418e-14	7.795e-09	no
2	BICF2S2352087	80977615		A	0.5588	0.01515	C	8.524e-14	7.893e-09	no
37	BICF2G630134764	29326501		A	0.3676	0.9242	G	8.84e-14	8.186e-09	no
34	chr34_17189259	17189259		I	0.25	0.803	D	9.704e-14	8.986e-09	no
37	BICF2P652318	24591745		C	0.0942	0.5758	T	1.079e-13	9.988e-09	no
38	chr38_3243375	3243375		G	0.1304	0.6364	A	1.178e-13	1.091e-08	no
37	BICF2G630134155	28775305		G	0.3406	0.8939	A	1.355e-13	1.255e-08	no
18	BICF2G630698593	35650742		A	0.1397	0.6515	G	1.391e-13	1.288e-08	no
7	BICF2P680801	17302230		A	0.2279	0.7727	C	1.413e-13	1.308e-08	no
34	BICF2P382087	2386472		T	0.2681	0.8182	C	1.424e-13	1.319e-08	no
34	BICF2S23521065	2397411		T	0.2681	0.8182	C	1.424e-13	1.319e-08	no
34	TIGRP2P402526_rs8954580	2419283		G	0.2681	0.8182	A	1.424e-13	1.319e-08	no
34	BICF2P896028	2439339		T	0.2681	0.8182	C	1.424e-13	1.319e-08	no
34	TIGRP2P402539_rs8956280	2489977		T	0.2681	0.8182	C	1.424e-13	1.319e-08	no
2	BICF2S23339196	82220336		A	0.5507	0.01515	G	1.554e-13	1.44e-08	no
3	BICF2P776971	52079970		C	0.5507	0.01515	A	1.554e-13	1.44e-08	no
3	TIGRP2P46011_rs8639372	52093147		G	0.5507	0.01515	T	1.554e-13	1.44e-08	no
3	BICF2P1137753	52128259		C	0.5507	0.01515	T	1.554e-13	1.44e-08	no
3	BICF2P1282690	52135990		C	0.5507	0.01515	T	1.554e-13	1.44e-08	no
3	BICF2S23434560	90152176		G	0.5507	0.01515	A	1.554e-13	1.44e-08	no
3	BICF2G630360750	90221815		A	0.5507	0.01515	T	1.554e-13	1.44e-08	no
3	BICF2P48333	6898818		G	0.5515	0.01515	A	1.585e-13	1.467e-08	no
10	chr10_26486515	26486515		T	0.1232	0.6212	C	1.618e-13	1.498e-08	no
10	BICF2S2331376	26487736		G	0.1232	0.6212	C	1.618e-13	1.498e-08	no
10	BICF2G630480862	26538244		A	0.1232	0.6212	G	1.618e-13	1.498e-08	no
10	BICF2S23715660	26651719		A	0.1232	0.6212	C	1.618e-13	1.498e-08	no
35	BICF2P1420536	17048700		T	0.1232	0.6212	C	1.618e-13	1.498e-08	no
34	BICF2P1326602	1212323		C	0.2652	0.8182	T	1.65e-13	1.528e-08	no
3	BICF2S2373463	4378499		C	0.5294	0	A	1.727e-13	1.599e-08	no
1	BICF2G630716692	30386490		G	0.01449	0.3939	T	1.734e-13	1.606e-08	no
1	chr1_30417434	30417434		A	0.01449	0.3939	G	1.734e-13	1.606e-08	no
17	TIGRP2P234986_rs8621151	53321578		A	0.1957	0.7273	G	1.742e-13	1.614e-08	no
17	chr17_47818040	47818040		T	0.2426	0.7879	C	1.812e-13	1.678e-08	no
37	BICF2G630135984	30728447		T	0.6186	0.06061	G	1.846e-13	1.709e-08	no
37	BICF2G630134776	29339163		G	0.6232	0.07576	A	1.858e-13	1.721e-08	no
34	chr34_1684873	1684873		T	0.2687	0.8182	G	2.053e-13	1.901e-08	no
17	chr17_47819761	47819761		T	0.2464	0.7879	C	2.351e-13	2.177e-08	no
7	BICF2G630554097	17277412		T	0.2313	0.7727	C	2.484e-13	2.3e-08	no
34	chr34_1039047	1039047		C	0.2721	0.8182	T	2.538e-13	2.35e-08	no
34	BICF2P1276538	1050190		A	0.2721	0.8182	G	2.538e-13	2.35e-08	no
34	BICF2P255832	1746613		G	0.2721	0.8182	A	2.538e-13	2.35e-08	no
34	TIGRP2P392709_rs9062762	1875814		G	0.2721	0.8182	C	2.538e-13	2.35e-08	no
34	BICF2P858253	2169217		C	0.2721	0.8182	T	2.538e-13	2.35e-08	no
34	TIGRP2P402549_rs8922627	2528846		G	0.2721	0.8182	A	2.538e-13	2.35e-08	no
1	BICF2G630716729	30419209		T	0.01471	0.3939	C	2.556e-13	2.367e-08	no
3	BICF2P8038	5079822		C	0.6172	0.0625	T	2.597e-13	2.405e-08	no
10	chr10_26475670	26475670		T	0.125	0.6212	C	2.647e-13	2.452e-08	no
10	BICF2G630480849	26497348		C	0.125	0.6212	T	2.647e-13	2.452e-08	no
10	BICF2G630480881	26588829		A	0.125	0.6212	G	2.647e-13	2.452e-08	no
3	BICF2G630360306	89648410		A	0.6014	0.06061	C	2.73e-13	2.528e-08	no
8	BICF2S2297450	56597206		T	0.2609	0.803	C	2.776e-13	2.571e-08	no
8	BICF2G630413095	56624478		C	0.2609	0.803	A	2.776e-13	2.571e-08	no
8	BICF2G630413118	56640240		A	0.2609	0.803	G	2.776e-13	2.571e-08	no
34	BICF2P11466	18082787		A	0.2609	0.803	G	2.776e-13	2.571e-08	no
34	BICF2P1360070	18125923		A	0.2609	0.803	G	2.776e-13	2.571e-08	no
34	TIGRP2P395672_rs8741838	18137713		C	0.2609	0.803	T	2.776e-13	2.571e-08	no
34	TIGRP2P395674_rs9019052	18156550		T	0.2609	0.803	C	2.776e-13	2.571e-08	no
34	BICF2P754210	18185747		C	0.2609	0.803	T	2.776e-13	2.571e-08	no
34	BICF2P188565	18768053		T	0.2609	0.803	C	2.776e-13	2.571e-08	no
34	BICF2P228264	18787188		A	0.2609	0.803	G	2.776e-13	2.571e-08	no
2	BICF2S23660532	81187752		G	0.5435	0.01515	A	2.844e-13	2.634e-08	no
3	BICF2S2299695	90169483		C	0.5435	0.01515	T	2.844e-13	2.634e-08	no
3	BICF2G630360651	90175127		G	0.5435	0.01515	A	2.844e-13	2.634e-08	no
3	BICF2G630360692	90198335		T	0.5435	0.01515	C	2.844e-13	2.634e-08	no
37	chr37_22959375	22959375		G	0.1642	0.6818	T	3.032e-13	2.808e-08	no
18	BICF2G630698432	36160132		C	0.1308	0.6364	T	3.038e-13	2.814e-08	no
2	chr2_79723200	79723200		A	0.5455	0.01515	C	3.072e-13	2.845e-08	no
14	chr14_19420224	19420224		G	0.3333	0.8788	A	3.084e-13	2.856e-08	no
34	BICF2P154380	1009623		C	0.2754	0.8182	T	3.118e-13	2.888e-08	no
34	BICF2P1276532	1053659		C	0.2754	0.8182	A	3.118e-13	2.888e-08	no
34	BICF2P940082	1095445		A	0.2754	0.8182	G	3.118e-13	2.888e-08	no
34	BICF2P1438800	1117859		T	0.2754	0.8182	C	3.118e-13	2.888e-08	no
34	BICF2P1441305	1125032		A	0.2754	0.8182	G	3.118e-13	2.888e-08	no
34	BICF2P200603	1160045		C	0.2754	0.8182	G	3.118e-13	2.888e-08	no
34	BICF2P1374806	1163312		T	0.2754	0.8182	G	3.118e-13	2.888e-08	no
34	BICF2P306139	1192228		T	0.2754	0.8182	C	3.118e-13	2.888e-08	no
34	BICF2P1073515	1233372		C	0.2754	0.8182	T	3.118e-13	2.888e-08	no
34	TIGRP2P392466_rs8931049	1256609		G	0.2754	0.8182	A	3.118e-13	2.888e-08	no
34	TIGRP2P392495_rs8737341	1330583		T	0.2754	0.8182	C	3.118e-13	2.888e-08	no
34	BICF2S23422695	1343977		A	0.2754	0.8182	C	3.118e-13	2.888e-08	no
34	BICF2S24310840	1353441		T	0.2754	0.8182	C	3.118e-13	2.888e-08	no
34	BICF2P170320	1374363		A	0.2754	0.8182	G	3.118e-13	2.888e-08	no
34	TIGRP2P392539_rs8708883	1448868		C	0.2754	0.8182	T	3.118e-13	2.888e-08	no
34	BICF2S23114563	1472910		T	0.2754	0.8182	C	3.118e-13	2.888e-08	no
34	BICF2P216998	1497078		C	0.2754	0.8182	T	3.118e-13	2.888e-08	no
34	BICF2S2351722	1523686		G	0.2754	0.8182	A	3.118e-13	2.888e-08	no
34	BICF2S23355234	1718468		G	0.2754	0.8182	A	3.118e-13	2.888e-08	no
34	BICF2P1012350	1761156		G	0.2754	0.8182	A	3.118e-13	2.888e-08	no
34	TIGRP2P392677_rs9122910	1782504		C	0.2754	0.8182	T	3.118e-13	2.888e-08	no
34	BICF2P513528	1824254		T	0.2754	0.8182	C	3.118e-13	2.888e-08	no
34	TIGRP2P392702_rs8908311	1838679		A	0.2754	0.8182	G	3.118e-13	2.888e-08	no
34	TIGRP2P392704_rs8630116	1853210		A	0.2754	0.8182	G	3.118e-13	2.888e-08	no
34	BICF2P448655	1889382		C	0.2754	0.8182	T	3.118e-13	2.888e-08	no
34	BICF2P139557	1893360		A	0.2754	0.8182	G	3.118e-13	2.888e-08	no
34	BICF2P781575	1911095		G	0.2754	0.8182	A	3.118e-13	2.888e-08	no
34	BICF2P95956	1934365		C	0.2754	0.8182	G	3.118e-13	2.888e-08	no
34	BICF2P1464671	1952077		T	0.2754	0.8182	C	3.118e-13	2.888e-08	no
34	BICF2P1197255	1988964		G	0.2754	0.8182	T	3.118e-13	2.888e-08	no
34	TIGRP2P392759_rs8895466	2010654		G	0.2754	0.8182	C	3.118e-13	2.888e-08	no
34	BICF2P278368	2166377		G	0.2754	0.8182	C	3.118e-13	2.888e-08	no
34	BICF2P1150303	2375039		T	0.2754	0.8182	G	3.118e-13	2.888e-08	no
34	BICF2S23743424	3661731		T	0.2754	0.8182	A	3.118e-13	2.888e-08	no
34	BICF2P1050929	3686325		C	0.2754	0.8182	G	3.118e-13	2.888e-08	no
34	BICF2P1279433	3689584		A	0.2754	0.8182	G	3.118e-13	2.888e-08	no
34	BICF2P471755	3753341		C	0.2754	0.8182	T	3.118e-13	2.888e-08	no
34	chr34_4033179	4033179		A	0.2754	0.8182	G	3.118e-13	2.888e-08	no
34	chr34_4033414	4033414		G	0.2754	0.8182	T	3.118e-13	2.888e-08	no
34	BICF2P1258058	852126		T	0.2754	0.8182	A	3.118e-13	2.888e-08	no
34	TIGRP2P392317_rs8612175	873068		G	0.2754	0.8182	A	3.118e-13	2.888e-08	no
34	BICF2P1084628	887911		C	0.2754	0.8182	T	3.118e-13	2.888e-08	no
34	BICF2P1499745	891060		C	0.2754	0.8182	A	3.118e-13	2.888e-08	no
34	BICF2P1309670	929135		T	0.2754	0.8182	C	3.118e-13	2.888e-08	no
34	BICF2S23117407	938929		C	0.2754	0.8182	T	3.118e-13	2.888e-08	no
34	BICF2P169443	955356		G	0.2754	0.8182	A	3.118e-13	2.888e-08	no
34	BICF2P572794	961994		A	0.2754	0.8182	G	3.118e-13	2.888e-08	no
3	BICF2G630360326	89660259		A	0.6087	0.0625	G	3.245e-13	3.005e-08	no
29	BICF2S23040267	13838222		G	0.2899	0.8333	T	3.337e-13	3.09e-08	no
29	BICF2S23244051	13845482		C	0.2899	0.8333	T	3.337e-13	3.09e-08	no
18	BICF2G630698543	35736613		G	0.1377	0.6364	A	3.386e-13	3.135e-08	no
18	BICF2G630698410	36169691		T	0.1377	0.6364	G	3.386e-13	3.135e-08	no
35	TIGRP2P408181_rs9177300	16896137		G	0.1377	0.6364	T	3.386e-13	3.135e-08	no
7	chr7_17034856	17034856		A	0.2246	0.7576	G	3.39e-13	3.139e-08	no
17	BICF2P475336	46496872		G	0.3043	0.8485	A	3.406e-13	3.154e-08	no
17	BICF2P454179	47120682		A	0.3043	0.8485	G	3.406e-13	3.154e-08	no
17	BICF2P959731	47129846		A	0.3043	0.8485	G	3.406e-13	3.154e-08	no
17	TIGRP2P233540_rs9033251	47150878		C	0.3043	0.8485	T	3.406e-13	3.154e-08	no
17	BICF2G630203684	47428191		G	0.3043	0.8485	A	3.406e-13	3.154e-08	no
3	TIGRP2P37246_rs8856738	10119027		T	0.3462	0.8939	C	3.807e-13	3.525e-08	no
3	TIGRP2P45797_rs9041842	6542049		T	0.3462	0.8939	G	3.807e-13	3.525e-08	no
5	BICF2P1330729	21317410		A	0.007246	0.3636	G	3.814e-13	3.532e-08	no
5	BICF2P1316563	21375549		G	0.007246	0.3636	T	3.814e-13	3.532e-08	no
5	BICF2P315042	21393557		G	0.007246	0.3636	T	3.814e-13	3.532e-08	no
5	BICF2P296022	21439511		T	0.007246	0.3636	C	3.814e-13	3.532e-08	no
5	BICF2P315632	21458503		C	0.007246	0.3636	T	3.814e-13	3.532e-08	no
2	chr2_79728402	79728402		A	0.5615	0.01613	C	3.848e-13	3.564e-08	no
37	BICF2G630128589	23107025		G	0.1594	0.6667	T	4.327e-13	4.007e-08	no
4	TIGRP2P68063_rs8903044	85988466		T	0.1103	0.5909	G	4.516e-13	4.182e-08	no
34	BICF2P602672	2057561		T	0.2761	0.8182	C	4.533e-13	4.198e-08	no
34	TIGRP2P392336_rs8666488	917495		G	0.2761	0.8182	A	4.533e-13	4.198e-08	no
34	BICF2P381457	987091		C	0.2761	0.8182	T	4.533e-13	4.198e-08	no
14	chr14_18645907	18645907		C	0.3507	0.8939	T	4.577e-13	4.238e-08	no
14	BICF2P10549	18688719		C	0.3507	0.8939	G	4.577e-13	4.238e-08	no
17	chr17_53847087	53847087		G	0.1304	0.6212	T	4.734e-13	4.384e-08	no
8	BICF2S22911258	56601214		C	0.2647	0.803	T	4.896e-13	4.534e-08	no
31	BICF2G630730482	7556589		C	0.5645	0.0303	T	4.932e-13	4.568e-08	no
37	TIGRP2P420532_rs9197674	22013511		C	0.5956	0.06061	T	5.063e-13	4.688e-08	no
3	BICF2S23320254	6071654		A	0.5362	0.01515	G	5.155e-13	4.774e-08	no
3	BICF2P1436660	6918965		G	0.5362	0.01515	A	5.155e-13	4.774e-08	no
3	BICF2S23312223	6936158		T	0.5362	0.01515	C	5.155e-13	4.774e-08	no
37	BICF2S23752413	21943531		C	0.5942	0.06061	T	5.191e-13	4.807e-08	no
17	chr17_48180293	48180293		G	0.2536	0.7879	A	5.272e-13	4.882e-08	no
3	BICF2P601292	6551381		A	0.3551	0.8939	G	5.443e-13	5.041e-08	no
14	BICF2P1355020	18640712		T	0.3551	0.8939	C	5.443e-13	5.041e-08	no
14	BICF2P375631	18655040		G	0.3551	0.8939	A	5.443e-13	5.041e-08	no
14	BICF2P291927	18672796		G	0.3551	0.8939	A	5.443e-13	5.041e-08	no
14	chr14_18692654	18692654		T	0.3551	0.8939	C	5.443e-13	5.041e-08	no
14	BICF2P1382181	18693214		G	0.3551	0.8939	A	5.443e-13	5.041e-08	no
14	BICF2P633401	18696108		C	0.3551	0.8939	T	5.443e-13	5.041e-08	no
14	BICF2P633399	18696434		T	0.3551	0.8939	C	5.443e-13	5.041e-08	no
14	BICF2S23417972	18752961		T	0.3551	0.8939	A	5.443e-13	5.041e-08	no
14	BICF2P1386874	18762925		C	0.3551	0.8939	T	5.443e-13	5.041e-08	no
14	BICF2P885925	18861930		G	0.3551	0.8939	A	5.443e-13	5.041e-08	no
14	BICF2P358494	18872117		C	0.3551	0.8939	T	5.443e-13	5.041e-08	no
14	BICF2P479412	18897637		A	0.3551	0.8939	G	5.443e-13	5.041e-08	no
14	chr14_18924444	18924444		C	0.3551	0.8939	T	5.443e-13	5.041e-08	no
14	BICF2P1076386	19366577		A	0.3551	0.8939	G	5.443e-13	5.041e-08	no
34	BICF2P344895	1152732		A	0.2794	0.8182	G	5.531e-13	5.122e-08	no
34	BICF2S2317261	1271722		C	0.2794	0.8182	G	5.531e-13	5.122e-08	no
34	BICF2S23514058	1273118		C	0.2794	0.8182	T	5.531e-13	5.122e-08	no
34	BICF2S2348905	1480897		C	0.2794	0.8182	T	5.531e-13	5.122e-08	no
34	BICF2P1005594	1814571		A	0.2794	0.8182	C	5.531e-13	5.122e-08	no
34	BICF2P584331	1859314		T	0.2794	0.8182	G	5.531e-13	5.122e-08	no
34	TIGRP2P392755_rs9069810	2003315		C	0.2794	0.8182	T	5.531e-13	5.122e-08	no
34	BICF2P735151	2026083		A	0.2794	0.8182	G	5.531e-13	5.122e-08	no
34	BICF2P1362893	3712877		T	0.2794	0.8182	C	5.531e-13	5.122e-08	no
7	BICF2G630554062	17231924		A	0.2279	0.7576	G	5.858e-13	5.425e-08	no
34	BICF2P1408443	17345165		A	0.2681	0.803	G	6.091e-13	5.641e-08	no
34	TIGRP2P395477_rs8533399	17352494		C	0.2681	0.803	T	6.091e-13	5.641e-08	no
34	BICF2S23334098	17535536		C	0.2681	0.803	T	6.091e-13	5.641e-08	no
37	BICF2P765968	22959503		A	0.3406	0.8788	G	6.22e-13	5.76e-08	no
1	BICF2P966102	31072420		T	0.05072	0.4697	C	6.45e-13	5.973e-08	no
38	BICF2G63068155	19791962		T	0.01449	0.3788	C	6.815e-13	6.311e-08	no
39	BICF2S23216533	15109738		A	0.1892	0.7636	G	7.027e-13	6.508e-08	no
29	BICF2G630633614	34776403		C	0.1618	0.6667	T	7.178e-13	6.647e-08	no
10	chr10_22564616	22564616		T	0.1739	0.6818	C	7.322e-13	6.781e-08	no
10	BICF2P549512	22571228		C	0.1739	0.6818	T	7.322e-13	6.781e-08	no
10	BICF2P418144	22599869		T	0.1739	0.6818	C	7.322e-13	6.781e-08	no
10	BICF2P722107	22640090		T	0.1739	0.6818	C	7.322e-13	6.781e-08	no
10	BICF2P710967	22831730		T	0.1739	0.6818	C	7.322e-13	6.781e-08	no
10	BICF2P143905	22838919		G	0.1739	0.6818	A	7.322e-13	6.781e-08	no
10	BICF2P686473	22157370		G	0.1324	0.6212	A	7.694e-13	7.125e-08	no
7	chr7_17013296	17013296		T	0.2319	0.7576	C	7.821e-13	7.243e-08	no
5	BICF2P94579	21372169		T	0.007463	0.3636	C	7.972e-13	7.382e-08	no
1	BICF2S2307149	30550857		T	0.04615	0.4697	C	8.013e-13	7.42e-08	no
34	BICF2P53392	2493148		A	0.2803	0.8182	T	8.116e-13	7.516e-08	no
34	TIGRP2P395656_rs9036496	18080113		G	0.2687	0.803	A	8.655e-13	8.015e-08	no
37	BICF2P1399877	29378646		G	0.3768	0.9091	C	8.828e-13	8.175e-08	no
34	BICF2P977414	1133145		A	0.2754	0.8125	G	8.937e-13	8.276e-08	no
14	BICF2P843251	18791974		G	0.3582	0.8939	T	9.163e-13	8.485e-08	no
3	BICF2S23241911	6085480		G	0.529	0.01515	A	9.262e-13	8.577e-08	no
39	BICF2S2331308	15088651		T	0.1909	0.7636	C	9.447e-13	8.748e-08	no
39	BICF2P90703	15468596		T	0.1909	0.7636	C	9.447e-13	8.748e-08	no
3	BICF2P483772	6407029		C	0.5294	0.01515	A	9.621e-13	8.91e-08	no
34	BICF2P975479	1002199		G	0.2836	0.8182	A	9.832e-13	9.105e-08	no
34	BICF2P1271542	1021721		T	0.2836	0.8182	G	9.832e-13	9.105e-08	no
14	BICF2P680183	18645098		A	0.3603	0.8939	G	9.913e-13	9.179e-08	no
14	BICF2P275025	18663574		A	0.3603	0.8939	G	9.913e-13	9.179e-08	no
29	BICF2G630632410	33229114		C	0.1544	0.6515	T	1.06e-12	9.813e-08	no
1	chr1_30419695	30419695		T	0.02174	0.3939	C	1.066e-12	9.87e-08	no
34	BICF2P525494	17492432		C	0.2721	0.803	A	1.069e-12	9.902e-08	no
34	BICF2P1323163	18322441		T	0.2721	0.803	C	1.069e-12	9.902e-08	no
3	BICF2P289429	6412944		G	0.3623	0.8939	A	1.07e-12	9.908e-08	no
3	BICF2P1284028	6453270		A	0.3623	0.8939	G	1.07e-12	9.908e-08	no
3	BICF2P173727	6505367		T	0.3623	0.8939	G	1.07e-12	9.908e-08	no
3	TIGRP2P45779_rs9107776	6520433		A	0.3623	0.8939	G	1.07e-12	9.908e-08	no
3	TIGRP2P45824_rs8859874	6560653		A	0.3623	0.8939	C	1.07e-12	9.908e-08	no
3	BICF2P568205	6641950		T	0.3623	0.8939	G	1.07e-12	9.908e-08	no
26	BICF2P1073104	33326603		T	0.3623	0.8939	C	1.07e-12	9.908e-08	no
29	BICF2G630633641	34787611		A	0.1667	0.6667	G	1.129e-12	1.046e-07	no
37	BICF2G630128839	23370962		A	0.1667	0.6667	G	1.129e-12	1.046e-07	no
5	BICF2P1326496	48128602		T	0.1884	0.697	C	1.154e-12	1.068e-07	no
10	BICF2P1383492	22593720		C	0.1765	0.6818	G	1.219e-12	1.128e-07	no
10	BICF2P1026322	22648717		G	0.1765	0.6818	A	1.219e-12	1.128e-07	no
10	chr10_25624545	25624545		A	0.1765	0.6818	G	1.219e-12	1.128e-07	no
33	chr33_26764163	26764163		G	0.5652	0.04545	A	1.266e-12	1.172e-07	no
33	BICF2G63077457	26781028		T	0.5652	0.04545	C	1.266e-12	1.172e-07	no
5	BICF2G630187548	44389587		T	0.1136	0.5938	C	1.28e-12	1.185e-07	no
32	BICF2G630591692	20908891		G	0.007463	0.3594	A	1.282e-12	1.187e-07	no
34	BICF2P112453	17588573		G	0.2754	0.803	A	1.313e-12	1.216e-07	no
10	BICF2P1343887	22139115		T	0.1377	0.6212	G	1.334e-12	1.235e-07	no
10	chr10_27343504	27343504		A	0.1377	0.6212	G	1.334e-12	1.235e-07	no
34	BICF2P958512	17778428		C	0.2422	0.7727	G	1.368e-12	1.267e-07	no
18	BICF2G630698533	35825277		T	0.1343	0.6379	C	1.37e-12	1.269e-07	no
34	BICF2P1401428	1101204		T	0.2899	0.8182	C	1.419e-12	1.314e-07	no
18	BICF2S23745782	31132847		T	0.3043	0.8333	C	1.466e-12	1.357e-07	no
32	BICF2G630593250	19251449		T	0.007246	0.3485	C	1.474e-12	1.365e-07	no
32	BICF2P1452678	19381772		C	0.007246	0.3485	A	1.474e-12	1.365e-07	no
3	BICF2G630360460	89954413		A	0.5435	0.0303	G	1.509e-12	1.397e-07	no
3	BICF2G630360498	89986400		G	0.5435	0.0303	T	1.509e-12	1.397e-07	no
3	BICF2G630360632	90092985		T	0.5435	0.0303	C	1.509e-12	1.397e-07	no
3	BICF2S22910940	90106664		T	0.5435	0.0303	C	1.509e-12	1.397e-07	no
3	BICF2G630360637	90120897		T	0.5435	0.0303	C	1.509e-12	1.397e-07	no
3	BICF2P971218	90132109		T	0.5435	0.0303	C	1.509e-12	1.397e-07	no
3	BICF2G630360341	89841550		G	0.5441	0.0303	A	1.547e-12	1.433e-07	no
3	BICF2G630361390	90901801		A	0.5	0	G	1.646e-12	1.524e-07	no
3	BICF2G630361560	91026224		A	0.5217	0.01515	G	1.65e-12	1.528e-07	no
2	BICF2S22959910	80501854		A	0.3636	0.8939	G	1.685e-12	1.56e-07	no
3	TIGRP2P45829_rs8770184	6576973		T	0.3636	0.8939	C	1.685e-12	1.56e-07	no
4	TIGRP2P67879_rs8921095	85378214		G	0.0942	0.5455	A	1.689e-12	1.564e-07	no
4	BICF2P1451397	85964951		G	0.0942	0.5455	C	1.689e-12	1.564e-07	no
29	BICF2G630632308	32993605		A	0.1594	0.6515	G	1.703e-12	1.577e-07	no
29	chr29_33057247	33057247		T	0.1594	0.6515	C	1.703e-12	1.577e-07	no
29	BICF2S23418606	33176691		G	0.1594	0.6515	C	1.703e-12	1.577e-07	no
29	BICF2P883852	33719834		C	0.1594	0.6515	G	1.703e-12	1.577e-07	no
29	BICF2S23634316	33823734		A	0.1594	0.6515	G	1.703e-12	1.577e-07	no
2	BICF2P1418556	82466371		G	0.5221	0.01515	A	1.724e-12	1.596e-07	no
3	BICF2S23413877	5713803		C	0.5221	0.01515	A	1.724e-12	1.596e-07	no
34	BICF2P754849	1085527		A	0.2879	0.8182	G	1.752e-12	1.622e-07	no
34	BICF2S2337712	1187061		G	0.2879	0.8182	T	1.752e-12	1.622e-07	no
18	BICF2G630698581	35675011		T	0.1508	0.6515	C	1.821e-12	1.687e-07	no
10	BICF2G630480370	25616783		C	0.1812	0.6818	T	1.836e-12	1.7e-07	no
29	BICF2S23115092	35329895		T	0.1691	0.6667	A	1.862e-12	1.724e-07	no
3	BICF2P3611	6439368		G	0.3676	0.8939	A	1.941e-12	1.798e-07	no
3	BICF2P869841	64541769		G	0.5635	0.03226	A	2.119e-12	1.962e-07	no
4	BICF2S23050217	85025218		G	0.04348	0.4394	T	2.267e-12	2.099e-07	no
18	BICF2G630700121	33352576		G	0.04348	0.4394	A	2.267e-12	2.099e-07	no
32	BICF2P1130090	21372043		A	0.5985	0.07576	C	2.287e-12	2.118e-07	no
3	chr3_24128822	24128822		A	0.558	0.04545	C	2.313e-12	2.142e-07	no
33	BICF2G63077284	27042873		T	0.558	0.04545	C	2.313e-12	2.142e-07	no
29	chr29_35210798	35210798		C	0.2388	0.7576	A	2.316e-12	2.145e-07	no
10	chr10_23370381	23370381		C	0.2279	0.7424	T	2.344e-12	2.17e-07	no
2	BICF2S2311076	78750361		A	0.597	0.07576	C	2.352e-12	2.178e-07	no
32	BICF2G630591289	21441447		G	0.5956	0.07576	A	2.416e-12	2.237e-07	no
37	chr37_6405770	6405770		T	0.3551	0.8788	C	2.431e-12	2.252e-07	no
37	BICF2S23159868	6434426		A	0.3551	0.8788	G	2.431e-12	2.252e-07	no
37	BICF2G630126316	6448038		T	0.3551	0.8788	G	2.431e-12	2.252e-07	no
37	BICF2G630126346	6476862		C	0.3551	0.8788	T	2.431e-12	2.252e-07	no
2	BICF2S23111838	78734574		A	0.5942	0.07576	G	2.479e-12	2.295e-07	no
7	BICF2P1088803	17870945		C	0.2681	0.7879	T	2.504e-12	2.319e-07	no
17	BICF2S23421479	48410702		A	0.2681	0.7879	G	2.504e-12	2.319e-07	no
18	TIGRP2P248338_rs8926869	31032300		C	0.05072	0.4545	T	2.513e-12	2.328e-07	no
18	BICF2P1363610	33121439		A	0.3088	0.8333	G	2.592e-12	2.4e-07	no
37	BICF2S23020977	26784681		G	0.06522	0.4848	A	2.616e-12	2.423e-07	no
37	TIGRP2P421996_rs8584166	26825384		C	0.06522	0.4848	T	2.616e-12	2.423e-07	no
37	TIGRP2P421998_rs9204485	26837643		A	0.06522	0.4848	G	2.616e-12	2.423e-07	no
37	BICF2G630132203	26872751		A	0.06522	0.4848	G	2.616e-12	2.423e-07	no
37	BICF2S23145850	26934922		T	0.06522	0.4848	C	2.616e-12	2.423e-07	no
37	BICF2G630132366	26997376		C	0.06522	0.4848	T	2.616e-12	2.423e-07	no
32	BICF2S22924971	20680672		G	0.01449	0.3636	A	2.639e-12	2.443e-07	no
32	BICF2G630591836	20742685		T	0.01449	0.3636	C	2.639e-12	2.443e-07	no
32	BICF2G630591729	20887907		C	0.01449	0.3636	T	2.639e-12	2.443e-07	no
32	BICF2G630591705	20902450		G	0.01449	0.3636	A	2.639e-12	2.443e-07	no
32	BICF2G630591665	20954026		T	0.01449	0.3636	C	2.639e-12	2.443e-07	no
34	BICF2P9286	17300155		T	0.2826	0.803	C	2.78e-12	2.574e-07	no
34	BICF2S23445655	35276193		G	0.2826	0.803	A	2.78e-12	2.574e-07	no
34	BICF2S23033659	35278677		T	0.2826	0.803	C	2.78e-12	2.574e-07	no
29	BICF2P776420	33474941		T	0.1618	0.6515	C	2.781e-12	2.576e-07	no
29	BICF2P462819	33704595		T	0.1618	0.6515	A	2.781e-12	2.576e-07	no
5	BICF2P781275	46143663		T	0.1957	0.697	A	2.792e-12	2.585e-07	no
5	BICF2G630188530	46379023		G	0.1957	0.697	A	2.792e-12	2.585e-07	no
5	BICF2G630188847	47055904		G	0.1957	0.697	A	2.792e-12	2.585e-07	no
10	BICF2P458474	22893499		T	0.1957	0.697	C	2.792e-12	2.585e-07	no
10	BICF2P937538	23033234		T	0.1957	0.697	C	2.792e-12	2.585e-07	no
26	BICF2G630193928	37094299		A	0.1957	0.697	G	2.792e-12	2.585e-07	no
26	BICF2G630193904	37100867		T	0.1957	0.697	C	2.792e-12	2.585e-07	no
37	BICF2S23040185	22752020		A	0.4928	0	G	2.86e-12	2.648e-07	no
2	BICF2S23555042	82560255		T	0.5145	0.01515	C	2.913e-12	2.698e-07	no
3	BICF2P1361596	5726954		G	0.5145	0.01515	A	2.913e-12	2.698e-07	no
3	BICF2P1207838	5774346		G	0.5145	0.01515	A	2.913e-12	2.698e-07	no
3	BICF2P248036	5784284		T	0.5145	0.01515	C	2.913e-12	2.698e-07	no
3	BICF2G630361674	91085475		T	0.5145	0.01515	C	2.913e-12	2.698e-07	no
33	BICF2P1365585	26955709		G	0.5145	0.01515	A	2.913e-12	2.698e-07	no
33	chr33_26959415	26959415		G	0.5145	0.01515	A	2.913e-12	2.698e-07	no
18	TIGRP2P248883_rs8683316	32695549		G	0.3261	0.8485	A	2.92e-12	2.704e-07	no
3	BICF2P1159620	52430839		C	0.4926	0	T	3.057e-12	2.831e-07	no
10	BICF2S23553130	23203320		C	0.2319	0.7424	T	3.123e-12	2.892e-07	no
10	chr10_23304859	23304859		G	0.2319	0.7424	A	3.123e-12	2.892e-07	no
10	BICF2S23416847	23305320		C	0.2319	0.7424	A	3.123e-12	2.892e-07	no
10	BICF2S23348046	23312872		G	0.2319	0.7424	C	3.123e-12	2.892e-07	no
10	chr10_23314414	23314414		G	0.2319	0.7424	A	3.123e-12	2.892e-07	no
10	chr10_23392722	23392722		C	0.2319	0.7424	T	3.123e-12	2.892e-07	no
10	chr10_23393059	23393059		T	0.2319	0.7424	C	3.123e-12	2.892e-07	no
10	BICF2G630479505	23451228		A	0.2319	0.7424	G	3.123e-12	2.892e-07	no
10	BICF2G630479522	23585775		T	0.2319	0.7424	C	3.123e-12	2.892e-07	no
14	chr14_18695757	18695757		I	0.3712	0.8939	D	3.317e-12	3.072e-07	no
37	BICF2S23312124	21930440		C	0.5746	0.06061	T	3.328e-12	3.082e-07	no
2	chr2_81491360	81491360		G	0.4924	0	A	3.505e-12	3.246e-07	no
37	BICF2P1394422	23622980		T	0.1449	0.6212	A	3.622e-12	3.354e-07	no
37	BICF2P680116	23700687		T	0.1449	0.6212	C	3.622e-12	3.354e-07	no
3	TIGRP2P37218_rs8525632	10052856		C	0.6232	0.1061	T	3.983e-12	3.688e-07	no
3	BICF2S23551091	10065291		C	0.6232	0.1061	G	3.983e-12	3.688e-07	no
3	BICF2S23551310	10068956		C	0.6232	0.1061	T	3.983e-12	3.688e-07	no
3	TIGRP2P37232_rs9114409	10099798		G	0.6232	0.1061	A	3.983e-12	3.688e-07	no
3	BICF2P149851	10101649		C	0.6232	0.1061	T	3.983e-12	3.688e-07	no
34	BICF2P812698	40894922		T	0.2101	0.7121	C	3.993e-12	3.698e-07	no
18	BICF2G630698333	36329496		A	0.1544	0.6364	G	4.064e-12	3.763e-07	no
33	BICF2P1430846	26934167		G	0.5507	0.04545	A	4.185e-12	3.876e-07	no
39	BICF2P1209319	15293633		C	0.2	0.7636	T	4.187e-12	3.877e-07	no
18	BICF2P611246	36274132		T	0.1667	0.6515	C	4.359e-12	4.037e-07	no
29	BICF2S23123655	33562797		G	0.1667	0.6515	A	4.359e-12	4.037e-07	no
29	BICF2P1383521	33578224		C	0.1667	0.6515	T	4.359e-12	4.037e-07	no
29	BICF2S23143611	33586045		G	0.1667	0.6515	A	4.359e-12	4.037e-07	no
29	BICF2G630632744	33593436		T	0.1667	0.6515	C	4.359e-12	4.037e-07	no
10	BICF2S23210932	25637054		G	0.1884	0.6818	A	4.478e-12	4.147e-07	no
15	TIGRP2P207359_rs8631278	62341500		G	0.1866	0.6875	A	4.553e-12	4.216e-07	no
14	BICF2S2328515	22653695		G	0.587	0.07576	A	4.609e-12	4.268e-07	no
32	TIGRP2P381136_rs8562610	21378802		C	0.587	0.07576	T	4.609e-12	4.268e-07	no
32	chr32_21385964	21385964		C	0.587	0.07576	T	4.609e-12	4.268e-07	no
32	chr32_21387689	21387689		A	0.587	0.07576	G	4.609e-12	4.268e-07	no
32	BICF2S23610917	21448460		T	0.587	0.07576	A	4.609e-12	4.268e-07	no
7	BICF2P499989	17353861		T	0.2609	0.7727	C	4.662e-12	4.317e-07	no
34	BICF2P42173	17860383		T	0.2609	0.7727	C	4.662e-12	4.317e-07	no
34	chr34_17889802	17889802		G	0.2609	0.7727	A	4.662e-12	4.317e-07	no
34	BICF2P1199957	17979411		G	0.2609	0.7727	A	4.662e-12	4.317e-07	no
35	BICF2P430558	17387551		T	0.2609	0.7727	G	4.662e-12	4.317e-07	no
34	BICF2P151214	1169396		G	0.2937	0.8182	T	4.729e-12	4.379e-07	no
17	BICF2P250622	47013692		T	0.3456	0.8636	G	4.858e-12	4.498e-07	no
3	BICF2P1426885	52409346		C	0.4855	0	T	4.931e-12	4.566e-07	no
37	BICF2P1132414	21522017		T	0.4855	0	C	4.931e-12	4.566e-07	no
37	TIGRP2P420858_rs8542231	22787392		A	0.4855	0	G	4.931e-12	4.566e-07	no
37	BICF2P1251443	5684892		C	0.5294	0.0303	T	5.005e-12	4.635e-07	no
3	BICF2P462679	8754165		T	0.5072	0.01515	C	5.102e-12	4.724e-07	no
3	BICF2P1234362	8759638		T	0.5072	0.01515	C	5.102e-12	4.724e-07	no
25	BICF2P736791	32824767		T	0.5072	0.01515	C	5.102e-12	4.724e-07	no
33	BICF2P177083	26941822		A	0.5072	0.01515	C	5.102e-12	4.724e-07	no
17	chr17_48287699	48287699		T	0.2754	0.7879	C	5.311e-12	4.918e-07	no
17	BICF2G630202810	48292686		T	0.2754	0.7879	C	5.311e-12	4.918e-07	no
17	BICF2G630202782	48305245		G	0.2754	0.7879	A	5.311e-12	4.918e-07	no
17	BICF2G630202740	48328341		T	0.2754	0.7879	C	5.311e-12	4.918e-07	no
17	BICF2S22932860	48436708		C	0.2754	0.7879	T	5.311e-12	4.918e-07	no
3	BICF2S23420591	5789744		C	0.5074	0.01515	T	5.393e-12	4.994e-07	no
32	BICF2G630593991	18433450		C	0.007246	0.3333	T	5.618e-12	5.203e-07	no
32	BICF2S23153088	18455947		T	0.007246	0.3333	C	5.618e-12	5.203e-07	no
33	BICF2S23621442	26962951		C	0.5145	0.01562	T	5.684e-12	5.263e-07	no
3	TIGRP2P46315_rs9029249	53222929		G	0.4851	0	T	5.702e-12	5.28e-07	no
26	BICF2G630805247	11256796		G	0.02899	0.3939	A	5.762e-12	5.336e-07	no
26	BICF2G630805235	11263056		T	0.02899	0.3939	C	5.762e-12	5.336e-07	no
26	BICF2G630805178	11346843		A	0.02899	0.3939	G	5.762e-12	5.336e-07	no
7	BICF2G630553063	15648544		C	0.2899	0.803	G	5.788e-12	5.36e-07	no
7	BICF2G630553102	15690975		T	0.2899	0.803	C	5.788e-12	5.36e-07	no
7	chr7_15748265	15748265		C	0.2899	0.803	G	5.788e-12	5.36e-07	no
7	chr7_15792160	15792160		C	0.2899	0.803	T	5.788e-12	5.36e-07	no
34	BICF2S22941875	35304423		A	0.3333	0.8485	G	5.806e-12	5.377e-07	no
37	BICF2G630129197	23703854		C	0.1471	0.6212	T	5.806e-12	5.377e-07	no
38	BICF2G63068362	19600602		G	0.02206	0.3788	A	5.91e-12	5.473e-07	no
37	TIGRP2P423581_rs8897643	5736660		G	0.3043	0.8182	A	6.043e-12	5.596e-07	no
37	BICF2S23230930	5785072		A	0.3043	0.8182	T	6.043e-12	5.596e-07	no
37	BICF2S23239700	5787418		A	0.3043	0.8182	C	6.043e-12	5.596e-07	no
37	chr37_5796356	5796356		A	0.3043	0.8182	G	6.043e-12	5.596e-07	no
37	chr37_5808776	5808776		C	0.3043	0.8182	T	6.043e-12	5.596e-07	no
4	BICF2G630179807	86449303		T	0.3188	0.8333	C	6.049e-12	5.601e-07	no
29	BICF2P184036	10268602		C	0.5652	0.06061	T	6.114e-12	5.662e-07	no
29	BICF2P771468	10280044		A	0.5652	0.06061	G	6.114e-12	5.662e-07	no
29	BICF2P26389	9812309		G	0.5652	0.06061	A	6.114e-12	5.662e-07	no
10	BICF2S23760981	22658484		A	0.1594	0.6364	G	6.504e-12	6.023e-07	no
10	chr10_22775219	22775219		T	0.1594	0.6364	C	6.504e-12	6.023e-07	no
34	BICF2P543650	40899959		G	0.2132	0.7121	A	6.66e-12	6.167e-07	no
37	BICF2G630405239	22415160		C	0.4923	0	T	7.03e-12	6.51e-07	no
15	TIGRP2P207383_rs8634805	62359812		C	0.1812	0.6667	T	7.035e-12	6.514e-07	no
15	chr15_62396479	62396479		T	0.1812	0.6667	C	7.035e-12	6.514e-07	no
15	chr15_62396567	62396567		G	0.1812	0.6667	A	7.035e-12	6.514e-07	no
15	chr15_62397320	62397320		A	0.1812	0.6667	C	7.035e-12	6.514e-07	no
15	TIGRP2P207403_rs9207582	62400324		T	0.1812	0.6667	C	7.035e-12	6.514e-07	no
3	BICF2P840255	10078466		T	0.6176	0.1061	C	7.173e-12	6.643e-07	no
3	BICF2S23523926	10828976		G	0.6176	0.1061	T	7.173e-12	6.643e-07	no
3	BICF2P804534	23913025		G	0.5435	0.04545	A	7.505e-12	6.95e-07	no
3	BICF2P1299857	24148315		A	0.5435	0.04545	C	7.505e-12	6.95e-07	no
3	BICF2P808674	10735926		C	0.6159	0.1061	T	7.548e-12	6.989e-07	no
3	BICF2S23349562	10800413		A	0.6159	0.1061	C	7.548e-12	6.989e-07	no
3	BICF2P889516	11011887		A	0.6159	0.1061	T	7.548e-12	6.989e-07	no
26	BICF2G630805331	11171809		A	0.08696	0.5152	G	7.574e-12	7.014e-07	no
3	BICF2P568320	5741782		G	0.5231	0.01613	A	7.622e-12	7.058e-07	no
34	BICF2P1296980	17924575		C	0.2647	0.7727	A	7.977e-12	7.387e-07	no
34	BICF2S23544995	18003780		T	0.2647	0.7727	C	7.977e-12	7.387e-07	no
2	chr2_81491451	81491451		G	0.5077	0	T	8.379e-12	7.76e-07	no
32	BICF2G630591217	21468177		A	0.5809	0.07576	T	8.386e-12	7.765e-07	no
37	BICF2S23110774	6429263		A	0.3676	0.8788	C	8.435e-12	7.811e-07	no
3	BICF2P631541	53872839		A	0.4783	0	T	8.436e-12	7.813e-07	no
3	BICF2S23225857	9334439		A	0.4783	0	G	8.436e-12	7.813e-07	no
37	BICF2P457642	20741798		C	0.4783	0	T	8.436e-12	7.813e-07	no
37	BICF2P1365650	22488045		G	0.4783	0	A	8.436e-12	7.813e-07	no
37	BICF2S23161638	22579785		A	0.4783	0	G	8.436e-12	7.813e-07	no
37	BICF2G630125737	5694701		A	0.5217	0.0303	G	8.505e-12	7.876e-07	no
37	BICF2S2292150	6207817		G	0.5217	0.0303	A	8.505e-12	7.876e-07	no
1	BICF2S22955672	31263680		A	0.04348	0.4242	G	8.681e-12	8.039e-07	no
2	TIGRP2P33134_rs9193179	81113006		G	0.5083	0.01515	A	8.681e-12	8.039e-07	no
10	BICF2P740631	23433029		C	0.2388	0.7424	A	8.965e-12	8.302e-07	no
3	chr3_53884660	53884660		C	0.4779	0	T	9.114e-12	8.44e-07	no
37	TIGRP2P420344_rs9196308	21486435		C	0.4779	0	T	9.114e-12	8.44e-07	no
3	TIGRP2P45589_rs8592830	5754318		G	0.5	0.01515	A	9.419e-12	8.723e-07	no
29	BICF2P127640	27513636		C	0.05072	0.4394	T	9.598e-12	8.888e-07	no
29	BICF2P782756	27523380		A	0.05072	0.4394	G	9.598e-12	8.888e-07	no
29	BICF2P1213757	27560980		C	0.05072	0.4394	T	9.598e-12	8.888e-07	no
5	BICF2G630187586	44428369		C	0.1288	0.5909	T	1.002e-11	9.275e-07	no
3	BICF2P219474	53952787		G	0.5	0.01515	T	1.002e-11	9.281e-07	no
32	BICF2G630592115	20438756		A	0.01449	0.3485	G	1.006e-11	9.319e-07	no
32	BICF2G630592013	20518190		T	0.01449	0.3485	C	1.006e-11	9.319e-07	no
17	BICF2P1470949	47049153		C	0.3551	0.8636	T	1.035e-11	9.586e-07	no
17	BICF2G630203864	47174847		T	0.3551	0.8636	G	1.035e-11	9.586e-07	no
37	chr37_5832946	5832946		A	0.3088	0.8182	G	1.053e-11	9.748e-07	no
17	BICF2G630215141	24534247		T	0.1957	0.6818	C	1.063e-11	9.848e-07	no
24	BICF2G630495597	46958075		C	0.5956	0.09091	T	1.091e-11	1.01e-06	no
34	chr34_35284305	35284305		T	0.2826	0.7879	C	1.107e-11	1.025e-06	no
37	BICF2G630134808	29357418		A	0.5942	0.09091	T	1.12e-11	1.037e-06	no
37	TIGRP2P422386_rs8619562	29389521		G	0.5942	0.09091	T	1.12e-11	1.037e-06	no
37	BICF2G630134905	29589100		A	0.5942	0.09091	G	1.12e-11	1.037e-06	no
18	BICF2P1123302	32690375		A	0.3406	0.8485	G	1.138e-11	1.054e-06	no
18	chr18_32708080	32708080		T	0.3406	0.8485	C	1.138e-11	1.054e-06	no
34	BICF2P780981	35311830		T	0.3406	0.8485	C	1.138e-11	1.054e-06	no
29	BICF2S22913220	33687468		A	0.1716	0.6515	G	1.149e-11	1.064e-06	no
34	BICF2P262285	17316540		G	0.2971	0.803	A	1.185e-11	1.098e-06	no
18	BICF2P85403	32041860		A	0.3261	0.8333	G	1.202e-11	1.113e-06	no
18	BICF2P565526	32160115		G	0.3261	0.8333	A	1.202e-11	1.113e-06	no
18	BICF2P528692	32175945		T	0.3261	0.8333	C	1.202e-11	1.113e-06	no
18	BICF2P819217	32193170		T	0.3261	0.8333	C	1.202e-11	1.113e-06	no
18	BICF2P52226	7348908		T	0.3116	0.8182	C	1.218e-11	1.128e-06	no
37	BICF2S23712480	5742328		A	0.3116	0.8182	G	1.218e-11	1.128e-06	no
37	BICF2G630125770	5890992		A	0.3116	0.8182	G	1.218e-11	1.128e-06	no
5	BICF2G630188842	47052078		G	0.2045	0.697	T	1.284e-11	1.189e-06	no
34	TIGRP2P401833_rs8800830	41473607		C	0.1449	0.6061	T	1.358e-11	1.258e-06	no
3	BICF2S23144247	23910769		T	0.5368	0.04545	C	1.375e-11	1.273e-06	no
3	BICF2P740885	11006799		T	0.6087	0.1061	C	1.414e-11	1.309e-06	no
2	BICF2P475387	81510968		T	0.471	0	C	1.433e-11	1.327e-06	no
3	TIGRP2P46324_rs8685794	53234739		T	0.471	0	G	1.433e-11	1.327e-06	no
3	BICF2P1126097	53237679		A	0.471	0	G	1.433e-11	1.327e-06	no
3	BICF2S23416215	53239797		A	0.471	0	G	1.433e-11	1.327e-06	no
3	TIGRP2P46332_rs8567961	53273201		G	0.471	0	A	1.433e-11	1.327e-06	no
3	chr3_53346890	53346890		C	0.471	0	T	1.433e-11	1.327e-06	no
3	BICF2S2292455	53361815		G	0.471	0	T	1.433e-11	1.327e-06	no
3	BICF2P264970	53880371		A	0.471	0	G	1.433e-11	1.327e-06	no
3	BICF2P539248	53897400		G	0.471	0	T	1.433e-11	1.327e-06	no
3	chr3_53902967	53902967		C	0.471	0	T	1.433e-11	1.327e-06	no
3	BICF2P161096	53903652		T	0.471	0	C	1.433e-11	1.327e-06	no
3	BICF2P1163037	53906028		T	0.471	0	C	1.433e-11	1.327e-06	no
37	BICF2G630129829	24290431		A	0.471	0	G	1.433e-11	1.327e-06	no
17	BICF2P336069	45284166		A	0.2574	0.7576	G	1.436e-11	1.329e-06	no
3	BICF2S2398896	28847738		G	0.5145	0.0303	A	1.488e-11	1.378e-06	no
3	BICF2G630705111	28879079		G	0.5145	0.0303	C	1.488e-11	1.378e-06	no
3	BICF2G630705112	28880304		C	0.5145	0.0303	A	1.488e-11	1.378e-06	no
3	BICF2G630705117	28888830		T	0.5145	0.0303	C	1.488e-11	1.378e-06	no
3	BICF2G630705143	28910412		T	0.5145	0.0303	C	1.488e-11	1.378e-06	no
3	BICF2G630705163	28920634		C	0.5145	0.0303	T	1.488e-11	1.378e-06	no
26	BICF2P1006372	33360260		A	0.5145	0.0303	G	1.488e-11	1.378e-06	no
37	BICF2G630125746	5708481		G	0.5145	0.0303	A	1.488e-11	1.378e-06	no
37	BICF2S2319898	6102460		T	0.5145	0.0303	C	1.488e-11	1.378e-06	no
37	TIGRP2P422387_rs8908317	29397125		G	0.6029	0.08333	A	1.499e-11	1.388e-06	no
33	BICF2G63079174	20783203		T	0.2464	0.7424	C	1.508e-11	1.397e-06	no
33	BICF2P1108754	20789202		C	0.2464	0.7424	T	1.508e-11	1.397e-06	no
17	BICF2G630284956	53814783		T	0.1544	0.6212	C	1.513e-11	1.401e-06	no
10	BICF2G630479488	23410553		T	0.2101	0.697	C	1.515e-11	1.403e-06	no
17	BICF2S2417639	25209242		G	0.2101	0.697	A	1.515e-11	1.403e-06	no
10	BICF2S23612887	23376848		G	0.2424	0.7424	A	1.523e-11	1.41e-06	no
2	chr2_81459029	81459029		C	0.4706	0	T	1.556e-11	1.441e-06	no
2	chr2_82336661	82336661		C	0.4706	0	T	1.556e-11	1.441e-06	no
3	Chr3_53364623	53364623		C	0.4706	0	T	1.556e-11	1.441e-06	no
31	BICF2G630730288	7421227		G	0.5147	0.0303	A	1.563e-11	1.447e-06	no
3	chr3_52261012	52261012		A	0.4926	0.01515	G	1.632e-11	1.511e-06	no
5	BICF2G630187596	44438036		C	0.1343	0.5909	T	1.745e-11	1.616e-06	no
4	chr4_86137987	86137987		T	0.1587	0.6406	C	1.765e-11	1.634e-06	no
17	BICF2G630205561	44988352		A	0.2609	0.7576	G	1.804e-11	1.671e-06	no
17	BICF2S2379893	45008902		C	0.2609	0.7576	T	1.804e-11	1.671e-06	no
17	BICF2G630205332	45321706		G	0.2609	0.7576	C	1.804e-11	1.671e-06	no
17	BICF2P136207	45344365		A	0.2609	0.7576	G	1.804e-11	1.671e-06	no
5	BICF2P272358	44114800		C	0.1377	0.5909	T	1.899e-11	1.759e-06	no
14	BICF2P137966	51459407		G	0.1377	0.5909	C	1.899e-11	1.759e-06	no
17	BICF2G630284872	53775082		T	0.1377	0.5909	C	1.899e-11	1.759e-06	no
29	BICF2S23648676	10419942		A	0.5507	0.06061	G	1.978e-11	1.831e-06	no
29	BICF2S22942891	9636753		G	0.5507	0.06061	T	1.978e-11	1.831e-06	no
29	TIGRP2P364253_rs9207372	9669206		T	0.5507	0.06061	C	1.978e-11	1.831e-06	no
29	BICF2S2358978	9686701		A	0.5507	0.06061	C	1.978e-11	1.831e-06	no
2	BICF2P339253	80301569		T	0.3623	0.8636	C	1.98e-11	1.833e-06	no
29	BICF2P851738	10527481		G	0.5515	0.06061	A	2.011e-11	1.862e-06	no
24	TIGRP2P322852_rs8837482	47439419		A	0.5882	0.09091	G	2.018e-11	1.869e-06	no
39	BICF2P935537	15277405		G	0.2202	0.7636	T	2.08e-11	1.926e-06	no
18	BICF2P1247161	7352715		C	0.3162	0.8182	T	2.113e-11	1.957e-06	no
26	BICF2G630192555	38297801		A	0.07463	0.4848	G	2.122e-11	1.965e-06	no
27	BICF2P1025756	8222013		G	0.02899	0.3788	A	2.184e-11	2.022e-06	no
27	BICF2P406244	8427238		C	0.02899	0.3788	T	2.184e-11	2.022e-06	no
16	BICF2G630822007	55220063		T	0.3478	0.8485	C	2.202e-11	2.039e-06	no
17	BICF2P591960	47484991		C	0.3478	0.8485	T	2.202e-11	2.039e-06	no
17	BICF2P1176085	47557127		T	0.3478	0.8485	G	2.202e-11	2.039e-06	no
17	BICF2S2315241	47583791		A	0.3478	0.8485	G	2.202e-11	2.039e-06	no
3	BICF2P219067	9771266		A	0.6061	0.1061	C	2.349e-11	2.175e-06	no
18	BICF2P798423	32064231		C	0.3333	0.8333	T	2.354e-11	2.18e-06	no
18	BICF2P1326250	32090518		T	0.3333	0.8333	C	2.354e-11	2.18e-06	no
18	BICF2G630690687	45941033		G	0.2869	0.8065	A	2.359e-11	2.184e-06	no
18	BICF2P478733	6890734		G	0.3043	0.803	C	2.39e-11	2.213e-06	no
18	BICF2P1071754	7322258		A	0.3043	0.803	G	2.39e-11	2.213e-06	no
34	chr34_17037894	17037894		C	0.3043	0.803	T	2.39e-11	2.213e-06	no
26	BICF2G630805144	11366849		T	0.0942	0.5152	C	2.394e-11	2.217e-06	no
17	BICF2P464075	53817083		C	0.1594	0.6212	A	2.41e-11	2.232e-06	no
34	BICF2P1301719	41393801		C	0.1594	0.6212	T	2.41e-11	2.232e-06	no
3	BICF2S22936695	52481418		T	0.4638	0	C	2.415e-11	2.237e-06	no
37	BICF2G630129768	24240716		A	0.4638	0	G	2.415e-11	2.237e-06	no
34	BICF2P999949	1066241		A	0.3125	0.8182	G	2.436e-11	2.256e-06	no
10	BICF2P1440632	22775489		G	0.1567	0.625	C	2.47e-11	2.288e-06	no
5	BICF2G630188941	47173321		A	0.2132	0.697	G	2.488e-11	2.304e-06	no
14	BICF2S2391388	18840271		C	0.3971	0.8939	T	2.529e-11	2.342e-06	no
16	BICF2G630822122	55289877		G	0.1304	0.5758	A	2.598e-11	2.406e-06	no
17	chr17_53585186	53585186		G	0.1304	0.5758	A	2.598e-11	2.406e-06	no
3	TIGRP2P46028_rs9195993	52212363		C	0.4855	0.01515	T	2.611e-11	2.418e-06	no
3	BICF2P456629	52296538		A	0.4855	0.01515	G	2.611e-11	2.418e-06	no
3	chr3_52354932	52354932		G	0.4855	0.01515	A	2.611e-11	2.418e-06	no
26	BICF2P426159	28729929		G	0.4855	0.01515	A	2.611e-11	2.418e-06	no
3	BICF2P596675	9960087		C	0.6014	0.1061	A	2.619e-11	2.426e-06	no
3	BICF2S23318729	9971218		C	0.6014	0.1061	G	2.619e-11	2.426e-06	no
3	BICF2P1113376	9976963		G	0.6014	0.1061	A	2.619e-11	2.426e-06	no
3	BICF2P973463	9999163		G	0.6014	0.1061	A	2.619e-11	2.426e-06	no
2	TIGRP2P33260_rs9249524	81486117		G	0.4632	0	A	2.635e-11	2.44e-06	no
3	BICF2G630705122	28899180		A	0.5074	0.0303	G	2.726e-11	2.525e-06	no
37	TIGRP2P422406_rs8509429	29464539		A	0.5652	0.07576	G	2.785e-11	2.579e-06	no
39	BICF2P1127894	15269557		A	0.2252	0.7636	C	2.831e-11	2.621e-06	no
16	BICF2G630821417	55002963		T	0.1194	0.5606	C	2.974e-11	2.754e-06	no
3	BICF2G630705183	28928382		T	0.5076	0.0303	C	3.05e-11	2.824e-06	no
26	BICF2S22940201	33519015		C	0.3841	0.8788	T	3.195e-11	2.958e-06	no
37	TIGRP2P422070_rs8864749	27053015		A	0.07971	0.4848	G	3.198e-11	2.961e-06	no
4	BICF2G630179528	86019849		G	0.04348	0.4091	A	3.261e-11	3.02e-06	no
10	BICF2P1260545	25744721		T	0.2174	0.697	C	3.405e-11	3.154e-06	no
36	BICF2S23763025	18359452		C	0.2174	0.697	T	3.405e-11	3.154e-06	no
36	BICF2S23717196	18375735		C	0.2174	0.697	T	3.405e-11	3.154e-06	no
36	TIGRP2P412956_rs9125477	18378211		G	0.2174	0.697	A	3.405e-11	3.154e-06	no
36	BICF2P1185473	18391072		T	0.2174	0.697	G	3.405e-11	3.154e-06	no
8	chr8_62150812	62150812		T	0.1232	0.5606	C	3.474e-11	3.217e-06	no
29	BICF2P710493	10325741		G	0.5435	0.06061	A	3.507e-11	3.248e-06	no
34	BICF2P357848	35321858		A	0.3507	0.8485	G	3.527e-11	3.266e-06	no
29	BICF2S22950002	10470013		T	0.5441	0.06061	C	3.589e-11	3.324e-06	no
7	chr7_16929684	16929684		T	0.2581	0.7576	C	3.619e-11	3.351e-06	no
29	BICF2S23215096	10320838		G	0.5448	0.06061	T	3.674e-11	3.402e-06	no
32	BICF2G630600046	5667788		T	0.06522	0.4545	C	3.701e-11	3.427e-06	no
32	BICF2G630600029	5687394		C	0.06522	0.4545	T	3.701e-11	3.427e-06	no
32	BICF2G630599974	5717108		G	0.06522	0.4545	A	3.701e-11	3.427e-06	no
32	BICF2G630599947	5737609		A	0.06522	0.4545	G	3.701e-11	3.427e-06	no
24	BICF2P526075	47355623		G	0.5797	0.09091	A	3.739e-11	3.463e-06	no
24	TIGRP2P322829_rs8578492	47359009		C	0.5797	0.09091	G	3.739e-11	3.463e-06	no
24	TIGRP2P322834_rs8889213	47369578		G	0.5797	0.09091	T	3.739e-11	3.463e-06	no
29	BICF2P954425	35236046		C	0.2681	0.7576	T	3.769e-11	3.49e-06	no
34	BICF2P1305272	41396298		T	0.1618	0.6212	G	3.814e-11	3.532e-06	no
3	BICF2P410181	10803132		A	0.6176	0.1129	G	3.861e-11	3.576e-06	no
29	BICF2P773796	14854641		T	0.1957	0.6667	C	3.921e-11	3.631e-06	no
29	BICF2P619133	14913506		G	0.1957	0.6667	A	3.921e-11	3.631e-06	no
29	BICF2P393331	15127322		T	0.1957	0.6667	C	3.921e-11	3.631e-06	no
29	BICF2P1173953	15214420		A	0.1957	0.6667	G	3.921e-11	3.631e-06	no
29	BICF2S23660683	15237163		A	0.1957	0.6667	G	3.921e-11	3.631e-06	no
29	BICF2P169629	15261677		G	0.1957	0.6667	C	3.921e-11	3.631e-06	no
29	BICF2S2364080	15280301		C	0.1957	0.6667	T	3.921e-11	3.631e-06	no
29	BICF2P277808	15303357		A	0.1957	0.6667	G	3.921e-11	3.631e-06	no
29	BICF2P1252174	15467886		T	0.1957	0.6667	C	3.921e-11	3.631e-06	no
29	BICF2S23137192	15581376		A	0.1957	0.6667	G	3.921e-11	3.631e-06	no
17	BICF2G630214899	24641843		C	0.2059	0.6818	T	4.001e-11	3.705e-06	no
5	BICF2P680631	45223073		C	0.2164	0.697	A	4.091e-11	3.788e-06	no
37	BICF2S2321535	27015403		A	0.075	0.5	C	4.165e-11	3.857e-06	no
17	BICF2P985212	53536910		A	0.3551	0.8485	G	4.205e-11	3.894e-06	no
17	TIGRP2P235058_rs8965270	53548351		C	0.3551	0.8485	T	4.205e-11	3.894e-06	no
17	BICF2P181725	53583756		A	0.3551	0.8485	G	4.205e-11	3.894e-06	no
17	BICF2P593929	53597814		G	0.3551	0.8485	T	4.205e-11	3.894e-06	no
34	BICF2S23335124	17602028		T	0.2826	0.7727	C	4.235e-11	3.922e-06	no
3	BICF2S23158229	8290060		G	0.4783	0.01515	T	4.431e-11	4.103e-06	no
37	BICF2P1090825	21500273		T	0.4839	0.01515	G	4.431e-11	4.103e-06	no
18	BICF2P931757	31566120		T	0.3406	0.8333	C	4.549e-11	4.212e-06	no
18	BICF2P653284	32408416		T	0.3406	0.8333	G	4.549e-11	4.212e-06	no
35	TIGRP2P408216_rs8727029	16984436		C	0.3406	0.8333	T	4.549e-11	4.212e-06	no
37	BICF2S23222890	6333308		A	0.2971	0.7879	C	4.571e-11	4.233e-06	no
37	BICF2P1046001	6338597		T	0.2971	0.7879	C	4.571e-11	4.233e-06	no
4	BICF2P1388495	86019666		A	0.3261	0.8182	G	4.735e-11	4.384e-06	no
18	chr18_6237266	6237266		T	0.3116	0.803	C	4.743e-11	4.392e-06	no
3	chr3_53913334	53913334		A	0.4779	0.01515	G	4.785e-11	4.431e-06	no
3	BICF2S23322147	9748840		T	0.5942	0.1061	C	4.8e-11	4.445e-06	no
5	BICF2G630187745	44860491		C	0.1449	0.5909	A	4.946e-11	4.58e-06	no
5	BICF2G630187751	44861104		C	0.1449	0.5909	T	4.946e-11	4.58e-06	no
5	BICF2G630187781	44874309		T	0.1449	0.5909	C	4.946e-11	4.58e-06	no
19	BICF2S22919823	20849400		C	0.558	0.07576	T	4.974e-11	4.606e-06	no
19	G1056f15S140	20885704		A	0.558	0.07576	G	4.974e-11	4.606e-06	no
19	BICF2G63043182	20917410		C	0.558	0.07576	T	4.974e-11	4.606e-06	no
19	BICF2G63043234	20950188		T	0.558	0.07576	C	4.974e-11	4.606e-06	no
19	BICF2G63043271	20962169		A	0.558	0.07576	G	4.974e-11	4.606e-06	no
19	BICF2G63044106	21751138		T	0.558	0.07576	C	4.974e-11	4.606e-06	no
3	BICF2P570239	91556345		C	0.5	0.0303	T	5.015e-11	4.644e-06	no
34	BICF2P1196478	17379525		A	0.3077	0.803	G	5.268e-11	4.878e-06	no
10	BICF2G630481242	27437674		T	0.125	0.5606	C	5.338e-11	4.943e-06	no
10	BICF2G630479506	23504541		A	0.2206	0.697	C	5.56e-11	5.149e-06	no
10	BICF2G630480420	25713792		C	0.2101	0.6818	T	5.56e-11	5.149e-06	no
17	chr17_25015605	25015605		C	0.2101	0.6818	T	5.56e-11	5.149e-06	no
17	chr17_25016669	25016669		T	0.2101	0.6818	C	5.56e-11	5.149e-06	no
17	BICF2P124884	25053590		T	0.2101	0.6818	C	5.56e-11	5.149e-06	no
17	BICF2P1236386	25091541		A	0.2101	0.6818	T	5.56e-11	5.149e-06	no
3	BICF2P74349	51240132		T	0.4773	0.01515	C	5.602e-11	5.188e-06	no
3	BICF2P1442524	90495639		T	0.4583	0	G	5.615e-11	5.199e-06	no
29	BICF2P156945	11339351		T	0.6103	0.1212	G	5.653e-11	5.235e-06	no
31	BICF2S23214728	10038142		G	0.3538	0.8485	T	5.722e-11	5.299e-06	no
29	BICF2G630622318	11369791		C	0.6087	0.1212	T	5.905e-11	5.469e-06	no
29	BICF2G630622328	11377824		T	0.6087	0.1212	C	5.905e-11	5.469e-06	no
34	BICF2S22935742	26020046		C	0.3913	0.8788	A	5.905e-11	5.469e-06	no
29	chr29_32336485	32336485		A	0.1667	0.6212	G	5.925e-11	5.487e-06	no
29	BICF2P561755	32417406		A	0.1667	0.6212	G	5.925e-11	5.487e-06	no
29	BICF2S23752719	32470566		A	0.1667	0.6212	G	5.925e-11	5.487e-06	no
5	BICF2G630188374	46203537		A	0.1884	0.6515	G	6.127e-11	5.673e-06	no
5	BICF2G630189275	47804568		G	0.1884	0.6515	A	6.127e-11	5.673e-06	no
5	BICF2G630189299	47816894		C	0.1884	0.6515	T	6.127e-11	5.673e-06	no
5	BICF2P1144347	47874918		C	0.1884	0.6515	T	6.127e-11	5.673e-06	no
5	chr5_47914661	47914661		A	0.1884	0.6515	G	6.127e-11	5.673e-06	no
17	BICF2S23643968	53254900		T	0.1884	0.6515	C	6.127e-11	5.673e-06	no
14	BICF2G630524136	21750517		C	0.5362	0.06061	T	6.163e-11	5.707e-06	no
14	BICF2G630524147	21757673		C	0.5362	0.06061	T	6.163e-11	5.707e-06	no
14	BICF2G630524162	21769233		C	0.5362	0.06061	T	6.163e-11	5.707e-06	no
29	BICF2S23211662	9220708		G	0.5362	0.06061	T	6.163e-11	5.707e-06	no
29	BICF2P1064552	9955472		A	0.5362	0.06061	G	6.163e-11	5.707e-06	no
18	BICF2G630698265	36397292		C	0.1765	0.6364	T	6.306e-11	5.839e-06	no
18	BICF2P513351	36832474		C	0.1765	0.6364	T	6.306e-11	5.839e-06	no
29	BICF2P625828	15311705		G	0.1985	0.6667	A	6.31e-11	5.843e-06	no
24	BICF2P1132674	47212469		T	0.5735	0.09091	C	6.691e-11	6.196e-06	no
37	BICF2G630129859	24336303		A	0.4493	0	C	6.72e-11	6.223e-06	no
37	BICF2G630129909	24368717		G	0.4493	0	A	6.72e-11	6.223e-06	no
24	BICF2P492184	47147765		G	0.5725	0.09091	A	6.726e-11	6.229e-06	no
24	chr24_47157719	47157719		C	0.5725	0.09091	T	6.726e-11	6.229e-06	no
14	BICF2S23613057	51391993		C	0.1377	0.5758	T	6.869e-11	6.361e-06	no
17	BICF2S23552098	53594645		A	0.1377	0.5758	G	6.869e-11	6.361e-06	no
31	BICF2P764845	10340204		A	0.3603	0.8485	C	7.333e-11	6.791e-06	no
24	BICF2P1300257	47208380		G	0.5873	0.09375	T	7.394e-11	6.847e-06	no
3	BICF2P1370151	51964908		T	0.471	0.01515	C	7.464e-11	6.912e-06	no
3	chr3_53928149	53928149		T	0.471	0.01515	A	7.464e-11	6.912e-06	no
3	chr3_53931351	53931351		T	0.471	0.01515	G	7.464e-11	6.912e-06	no
3	BICF2P910154	54054527		G	0.471	0.01515	A	7.464e-11	6.912e-06	no
3	BICF2P317914	54132390		T	0.471	0.01515	C	7.464e-11	6.912e-06	no
3	BICF2P35707	54519682		C	0.471	0.01515	T	7.464e-11	6.912e-06	no
3	BICF2S22916819	54523198		C	0.471	0.01515	T	7.464e-11	6.912e-06	no
25	BICF2S23111606	33632011		G	0.471	0.01515	A	7.464e-11	6.912e-06	no
25	BICF2G630101906	33705496		C	0.471	0.01515	T	7.464e-11	6.912e-06	no
25	BICF2S23628706	33802566		G	0.471	0.01515	T	7.464e-11	6.912e-06	no
5	BICF2P212694	45207941		C	0.2246	0.697	T	7.481e-11	6.928e-06	no
10	BICF2G630480390	25663294		C	0.2246	0.697	T	7.481e-11	6.928e-06	no
33	chr33_16883109	16883109		A	0.2246	0.697	G	7.481e-11	6.928e-06	no
33	BICF2G63081552	16888665		G	0.2246	0.697	A	7.481e-11	6.928e-06	no
37	BICF2P324315	22278533		C	0.4928	0.0303	A	7.583e-11	7.022e-06	no
29	BICF2P96010	35234192		G	0.2754	0.7576	A	7.732e-11	7.16e-06	no
18	BICF2P1053194	34126803		G	0.3015	0.7879	A	7.757e-11	7.183e-06	no
31	BICF2S23414101	10134047		C	0.3623	0.8485	T	7.927e-11	7.341e-06	no
18	BICF2P1305753	6398474		A	0.3162	0.803	C	8.101e-11	7.502e-06	no
32	BICF2P288836	21216738		A	0.02899	0.3636	G	8.137e-11	7.535e-06	no
32	TIGRP2P381078_rs8772996	21227460		T	0.02899	0.3636	C	8.137e-11	7.535e-06	no
32	BICF2G630591330	21244111		G	0.02899	0.3636	A	8.137e-11	7.535e-06	no
32	TIGRP2P381104_rs8976397	21263349		C	0.02899	0.3636	T	8.137e-11	7.535e-06	no
32	BICF2P941864	21297142		G	0.02899	0.3636	C	8.137e-11	7.535e-06	no
32	BICF2P444599	21340512		G	0.02899	0.3636	A	8.137e-11	7.535e-06	no
32	BICF2P456678	21345221		G	0.02899	0.3636	A	8.137e-11	7.535e-06	no
32	BICF2P430770	21361464		T	0.02899	0.3636	C	8.137e-11	7.535e-06	no
32	chr32_21429656	21429656		T	0.02899	0.3636	C	8.137e-11	7.535e-06	no
37	BICF2S23540432	23096361		C	0.3309	0.8182	T	8.142e-11	7.54e-06	no
24	BICF2G630495670	46877882		T	0.5909	0.1061	C	8.164e-11	7.561e-06	no
18	BICF2P844491	34082065		A	0.2899	0.7727	G	8.538e-11	7.906e-06	no
18	BICF2P523032	34083389		T	0.2899	0.7727	A	8.538e-11	7.906e-06	no
29	chr29_34207523	34207523		G	0.1567	0.6061	T	8.582e-11	7.948e-06	no
34	BICF2P1270310	41425103		G	0.1594	0.6061	A	8.669e-11	8.028e-06	no
34	TIGRP2P401830_rs8868056	41455096		C	0.1594	0.6061	T	8.669e-11	8.028e-06	no
11	chr11_14627324	14627324		C	0.3478	0.8333	T	8.671e-11	8.029e-06	no
14	BICF2P1022966	50814972		G	0.0942	0.5	A	8.683e-11	8.041e-06	no
10	BICF2P709640	67882501		C	0.5507	0.07576	A	8.799e-11	8.148e-06	no
19	BICF2S23153961	21168871		C	0.5507	0.07576	T	8.799e-11	8.148e-06	no
19	TIGRP2P263302_rs9192300	21564457		A	0.5507	0.07576	C	8.799e-11	8.148e-06	no
19	BICF2S23420881	22164098		C	0.5507	0.07576	T	8.799e-11	8.148e-06	no
25	BICF2P342688	34187316		C	0.4701	0.01515	T	8.804e-11	8.153e-06	no
29	chr29_15388448	15388448		A	0.2029	0.6667	G	8.905e-11	8.246e-06	no
29	BICF2S23210910	15423809		C	0.2029	0.6667	T	8.905e-11	8.246e-06	no
29	BICF2S23229105	15436474		T	0.2029	0.6667	C	8.905e-11	8.246e-06	no
29	BICF2S22947705	15462038		A	0.2029	0.6667	G	8.905e-11	8.246e-06	no
29	chr29_15477093	15477093		T	0.2029	0.6667	C	8.905e-11	8.246e-06	no
29	chr29_15499292	15499292		A	0.2029	0.6667	C	8.905e-11	8.246e-06	no
29	BICF2P508502	15668147		A	0.2029	0.6667	G	8.905e-11	8.246e-06	no
34	chr34_6070001	6070001		A	0.2029	0.6667	G	8.905e-11	8.246e-06	no
10	chr10_25694886	25694886		C	0.2132	0.6818	G	8.986e-11	8.321e-06	no
18	TIGRP2P248173_rs9073826	30607447		G	0.3333	0.8182	A	9.135e-11	8.46e-06	no
18	BICF2S2296488	30650440		A	0.3333	0.8182	T	9.135e-11	8.46e-06	no
18	BICF2S23521724	30652554		G	0.3333	0.8182	A	9.135e-11	8.46e-06	no
18	BICF2S23348942	30696808		C	0.3333	0.8182	T	9.135e-11	8.46e-06	no
18	BICF2P836914	30701265		A	0.3333	0.8182	G	9.135e-11	8.46e-06	no
34	chr34_17422071	17422072		I	0.3188	0.803	D	9.273e-11	8.587e-06	no
10	BICF2P1327063	25740556		C	0.1812	0.6364	T	9.392e-11	8.698e-06	no
34	BICF2S23316089	17581980		C	0.3016	0.7969	T	1.005e-10	9.302e-06	no
5	TIGRP2P72329_rs8945238	48201107		A	0.2177	0.697	C	1.005e-10	9.308e-06	no
29	BICF2P652683	34442007		C	0.2879	0.7727	A	1.011e-10	9.361e-06	no
29	chr29_15489181	15489181		G	0.2015	0.6667	A	1.017e-10	9.415e-06	no
18	BICF2G630697745	36849207		G	0.08696	0.4848	A	1.019e-10	9.439e-06	no
5	BICF2S23130350	21710093		C	0.03623	0.3788	T	1.028e-10	9.516e-06	no
14	BICF2P830687	45284584		T	0.1061	0.5323	G	1.041e-10	9.644e-06	no
37	BICF2P92186	18051185		C	0.442	0	T	1.109e-10	1.027e-05	no
37	BICF2S23114107	24332938		A	0.442	0	C	1.109e-10	1.027e-05	no
3	BICF2G630701178	12880345		G	0.02239	0.3485	A	1.133e-10	1.05e-05	no
16	G940f7S277	54377364		C	0.02239	0.3485	T	1.133e-10	1.05e-05	no
10	BICF2G630480698	26139545		T	0.07971	0.4697	C	1.159e-10	1.074e-05	no
10	BICF2G630489971	52507538		A	0.04348	0.3939	T	1.202e-10	1.113e-05	no
10	BICF2G630490046	52588273		T	0.04348	0.3939	G	1.202e-10	1.113e-05	no
24	BICF2P1177117	47128097		G	0.5682	0.09091	A	1.202e-10	1.113e-05	no
36	BICF2P902483	18401421		T	0.2279	0.697	C	1.215e-10	1.125e-05	no
17	BICF2P176834	53704041		C	0.3824	0.8636	A	1.221e-10	1.131e-05	no
17	BICF2P906346	24899392		G	0.2174	0.6818	A	1.226e-10	1.136e-05	no
5	BICF2G630187536	44384520		A	0.1232	0.5455	G	1.242e-10	1.15e-05	no
5	TIGRP2P71577_rs8794018	44412723		T	0.1232	0.5455	G	1.242e-10	1.15e-05	no
2	TIGRP2P33216_rs8510425	81248105		A	0.4638	0.01515	C	1.248e-10	1.156e-05	no
3	BICF2P361611	51728174		A	0.4638	0.01515	G	1.248e-10	1.156e-05	no
25	BICF2G630102165	34004825		G	0.4638	0.01515	A	1.248e-10	1.156e-05	no
25	BICF2G630102228	34054863		A	0.4638	0.01515	G	1.248e-10	1.156e-05	no
25	BICF2G630102241	34071575		G	0.4638	0.01515	A	1.248e-10	1.156e-05	no
25	BICF2P535192	34091229		G	0.4638	0.01515	A	1.248e-10	1.156e-05	no
1	BICF2S2444101	29523677		T	0.05072	0.4091	C	1.317e-10	1.219e-05	no
7	chr7_12566058	12566058		G	0.05072	0.4091	A	1.317e-10	1.219e-05	no
7	BICF2P725332	12594573		C	0.05072	0.4091	T	1.317e-10	1.219e-05	no
7	chr7_12596572	12596572		C	0.05072	0.4091	A	1.317e-10	1.219e-05	no
7	BICF2P278276	12606595		A	0.05072	0.4091	G	1.317e-10	1.219e-05	no
7	BICF2P108114	12697889		C	0.05072	0.4091	T	1.317e-10	1.219e-05	no
7	BICF2P1004353	12799115		G	0.05072	0.4091	A	1.317e-10	1.219e-05	no
39	chrX_11742752	11742752		A	0.1351	0.6182	G	1.342e-10	1.242e-05	no
18	BICF2P814871	31543245		A	0.3507	0.8333	G	1.367e-10	1.266e-05	no
31	BICF2P832567	10101894		G	0.3676	0.8485	T	1.377e-10	1.275e-05	no
18	BICF2P412390	7991825		C	0.3209	0.803	T	1.387e-10	1.284e-05	no
5	BICF2G630188388	46226266		A	0.1957	0.6515	G	1.4e-10	1.296e-05	no
5	BICF2G630188406	46240691		C	0.1957	0.6515	A	1.4e-10	1.296e-05	no
5	BICF2G630188464	46317402		G	0.1957	0.6515	A	1.4e-10	1.296e-05	no
5	BICF2G630188471	46325979		T	0.1957	0.6515	C	1.4e-10	1.296e-05	no
5	BICF2G630188484	46336138		T	0.1957	0.6515	C	1.4e-10	1.296e-05	no
5	BICF2G630188485	46336278		A	0.1957	0.6515	C	1.4e-10	1.296e-05	no
5	BICF2P1278036	46358683		G	0.1957	0.6515	A	1.4e-10	1.296e-05	no
5	BICF2G630188553	46412440		T	0.1957	0.6515	C	1.4e-10	1.296e-05	no
5	BICF2P855616	46509020		G	0.1957	0.6515	A	1.4e-10	1.296e-05	no
5	BICF2P1106606	46545989		A	0.1957	0.6515	G	1.4e-10	1.296e-05	no
5	BICF2G630188658	46841320		C	0.1957	0.6515	T	1.4e-10	1.296e-05	no
5	BICF2G630188697	46862026		T	0.1957	0.6515	C	1.4e-10	1.296e-05	no
5	BICF2G630188723	46885566		C	0.1957	0.6515	G	1.4e-10	1.296e-05	no
5	BICF2G630188727	46888724		T	0.1957	0.6515	C	1.4e-10	1.296e-05	no
5	BICF2G630188736	46896006		G	0.1957	0.6515	C	1.4e-10	1.296e-05	no
5	BICF2G630188740	46896216		A	0.1957	0.6515	C	1.4e-10	1.296e-05	no
5	BICF2G630188786	46967463		T	0.1957	0.6515	C	1.4e-10	1.296e-05	no
5	BICF2G630188802	46988417		T	0.1957	0.6515	C	1.4e-10	1.296e-05	no
5	BICF2P889552	47164466		T	0.1957	0.6515	C	1.4e-10	1.296e-05	no
5	chr5_47359645	47359645		C	0.1957	0.6515	A	1.4e-10	1.296e-05	no
5	TIGRP2P72153_rs9163020	47665265		G	0.1957	0.6515	T	1.4e-10	1.296e-05	no
5	chr5_47912939	47912939		T	0.1957	0.6515	C	1.4e-10	1.296e-05	no
10	BICF2S23254187	23075440		A	0.1957	0.6515	G	1.4e-10	1.296e-05	no
10	BICF2S23316193	23113372		G	0.1957	0.6515	C	1.4e-10	1.296e-05	no
10	BICF2S23419855	23121672		G	0.1957	0.6515	C	1.4e-10	1.296e-05	no
29	BICF2S23238806	14485247		C	0.1957	0.6515	T	1.4e-10	1.296e-05	no
29	BICF2G630631833	32313908		T	0.1739	0.6212	C	1.413e-10	1.309e-05	no
10	chr10_23132327	23132327		G	0.1838	0.6406	A	1.467e-10	1.358e-05	no
17	BICF2P943842	46247664		T	0.3696	0.8485	C	1.476e-10	1.367e-05	no
17	BICF2P157790	46917349		C	0.3696	0.8485	T	1.476e-10	1.367e-05	no
17	BICF2G630203733	47323290		A	0.3696	0.8485	C	1.476e-10	1.367e-05	no
17	BICF2G630203719	47338077		T	0.3696	0.8485	C	1.476e-10	1.367e-05	no
37	TIGRP2P423651_rs8926394	6165843		T	0.3696	0.8485	G	1.476e-10	1.367e-05	no
3	chr3_91503553	91503553		T	0.4851	0.0303	C	1.482e-10	1.372e-05	no
10	BICF2G630480458	25751240		A	0.1838	0.6364	G	1.482e-10	1.372e-05	no
37	BICF2G630129097	23606270		T	0.3529	0.8333	C	1.495e-10	1.385e-05	no
39	chrX_15023161	15023161		C	0.2432	0.7636	T	1.518e-10	1.406e-05	no
39	BICF2S2294958	15042075		A	0.2432	0.7636	T	1.518e-10	1.406e-05	no
24	BICF2P431789	47469083		G	0.5809	0.1061	A	1.54e-10	1.426e-05	no
2	BICF2S24116262	78670215		G	0.5435	0.07576	C	1.542e-10	1.428e-05	no
2	BICF2P248765	78695232		T	0.5435	0.07576	C	1.542e-10	1.428e-05	no
2	BICF2P248766	78695291		C	0.5435	0.07576	T	1.542e-10	1.428e-05	no
2	BICF2P506150	78703033		C	0.5435	0.07576	T	1.542e-10	1.428e-05	no
2	BICF2P837807	78706175		A	0.5435	0.07576	T	1.542e-10	1.428e-05	no
10	chr10_67750323	67750323		C	0.5435	0.07576	T	1.542e-10	1.428e-05	no
17	TIGRP2P233107_rs9230925	45310303		C	0.2826	0.7576	T	1.559e-10	1.444e-05	no
34	BICF2P560132	35467475		A	0.2826	0.7576	G	1.559e-10	1.444e-05	no
8	BICF2P1505041	48303621		C	0.3382	0.8182	T	1.564e-10	1.449e-05	no
18	BICF2P918043	6613342		A	0.3382	0.8182	G	1.564e-10	1.449e-05	no
5	BICF2P1274127	45269407		G	0.2319	0.697	A	1.608e-10	1.489e-05	no
7	BICF2P1463790	15916393		G	0.2971	0.7727	A	1.693e-10	1.568e-05	no
7	TIGRP2P91941_rs8819472	16055379		T	0.2971	0.7727	G	1.693e-10	1.568e-05	no
29	BICF2G630633167	34376439		T	0.2971	0.7727	C	1.693e-10	1.568e-05	no
29	BICF2P375956	34466894		G	0.2971	0.7727	A	1.693e-10	1.568e-05	no
18	BICF2P148999	6598497		G	0.3406	0.8182	T	1.738e-10	1.61e-05	no
18	chr18_7244791	7244791		C	0.3406	0.8182	T	1.738e-10	1.61e-05	no
18	BICF2P1234974	7573932		C	0.3406	0.8182	T	1.738e-10	1.61e-05	no
27	BICF2P1010577	8234204		T	0.1449	0.5758	C	1.75e-10	1.621e-05	no
27	BICF2S23016359	8275098		C	0.1449	0.5758	T	1.75e-10	1.621e-05	no
18	BICF2G630690658	45961764		A	0.3116	0.7879	G	1.771e-10	1.64e-05	no
18	BICF2P173106	6112697		G	0.3261	0.803	A	1.787e-10	1.655e-05	no
18	TIGRP2P254700_rs9143895	6131485		C	0.3261	0.803	T	1.787e-10	1.655e-05	no
18	TIGRP2P238351_rs8581800	7885732		G	0.3261	0.803	T	1.787e-10	1.655e-05	no
18	BICF2P247026	7975083		A	0.3261	0.803	G	1.787e-10	1.655e-05	no
3	BICF2G630359898	89336013		C	0.4844	0.0303	A	1.854e-10	1.717e-05	no
29	BICF2P1066054	10755096		A	0.5217	0.06061	G	1.854e-10	1.717e-05	no
29	BICF2P1273881	10823469		G	0.5217	0.06061	T	1.854e-10	1.717e-05	no
29	BICF2P1080787	10844695		A	0.5217	0.06061	G	1.854e-10	1.717e-05	no
18	BICF2G630693812	40734984		T	0.2143	0.6875	G	1.86e-10	1.723e-05	no
7	BICF2P850532	12597575		C	0.05147	0.4091	T	1.871e-10	1.733e-05	no
27	BICF2G630149387	23098038		C	0.1544	0.5909	A	1.92e-10	1.778e-05	no
27	BICF2P936040	23567495		G	0.1544	0.5909	A	1.92e-10	1.778e-05	no
3	BICF2G630704922	28427635		C	0.4453	0	T	1.933e-10	1.79e-05	no
35	BICF2P650377	16544791		T	0.06618	0.4394	C	1.94e-10	1.797e-05	no
35	BICF2P450906	16638481		A	0.06618	0.4394	G	1.94e-10	1.797e-05	no
17	BICF2G630204589	46020313		A	0.5942	0.1212	G	1.952e-10	1.807e-05	no
17	BICF2G630204585	46025951		G	0.5942	0.1212	A	1.952e-10	1.807e-05	no
17	TIGRP2P233735_rs8805899	47709609		C	0.5942	0.1212	G	1.952e-10	1.807e-05	no
29	BICF2P336807	10353836		A	0.371	0.8594	C	1.964e-10	1.818e-05	no
17	BICF2G630215013	24589897		T	0.2206	0.6818	C	1.971e-10	1.825e-05	no
29	BICF2P527575	15737650		T	0.2101	0.6667	C	1.973e-10	1.827e-05	no
37	BICF2G630131944	26672326		G	0.2101	0.6667	A	1.973e-10	1.827e-05	no
37	BICF2G630131960	26685134		A	0.2101	0.6667	G	1.973e-10	1.827e-05	no
37	BICF2G630132029	26764730		G	0.2101	0.6667	A	1.973e-10	1.827e-05	no
37	BICF2G630132061	26769627		G	0.2101	0.6667	A	1.973e-10	1.827e-05	no
33	chr33_16883044	16883044		A	0.2313	0.697	G	1.975e-10	1.829e-05	no
17	BICF2G630206126	44536368		C	0.1087	0.5152	T	2.053e-10	1.901e-05	no
38	BICF2P199842	3809083		A	0.1087	0.5152	C	2.053e-10	1.901e-05	no
39	BICF2P548433	14479949		C	0.5676	0.05455	T	2.056e-10	1.904e-05	no
3	chr3_51684824	51684824		T	0.4565	0.01515	C	2.072e-10	1.919e-05	no
3	chr3_51695487	51695487		T	0.4565	0.01515	C	2.072e-10	1.919e-05	no
3	chr3_51695724	51695724		A	0.4565	0.01515	G	2.072e-10	1.919e-05	no
3	chr3_51817481	51817481		G	0.4565	0.01515	A	2.072e-10	1.919e-05	no
3	BICF2P1066941	51818734		T	0.4565	0.01515	C	2.072e-10	1.919e-05	no
3	BICF2S23356370	51905700		C	0.4565	0.01515	T	2.072e-10	1.919e-05	no
3	chr3_52034123	52034123		G	0.4565	0.01515	A	2.072e-10	1.919e-05	no
25	BICF2G630102219	34042339		G	0.4565	0.01515	A	2.072e-10	1.919e-05	no
25	BICF2G630102368	34148884		T	0.4565	0.01515	G	2.072e-10	1.919e-05	no
25	BICF2G630102380	34153840		A	0.4565	0.01515	G	2.072e-10	1.919e-05	no
25	BICF2P586603	34178870		A	0.4565	0.01515	C	2.072e-10	1.919e-05	no
25	BICF2P342682	34187751		G	0.4565	0.01515	A	2.072e-10	1.919e-05	no
25	BICF2P400426	34254365		G	0.4565	0.01515	A	2.072e-10	1.919e-05	no
25	BICF2S23413966	34290855		C	0.4565	0.01515	T	2.072e-10	1.919e-05	no
25	BICF2P451790	34295222		A	0.4565	0.01515	C	2.072e-10	1.919e-05	no
34	BICF2S2345397	15182458		T	0.5	0.04545	C	2.077e-10	1.924e-05	no
34	BICF2S23014511	15187566		T	0.5	0.04545	G	2.077e-10	1.924e-05	no
34	BICF2S22925840	15209287		T	0.5	0.04545	C	2.077e-10	1.924e-05	no
18	BICF2G630698234	36456090		C	0.1667	0.6061	T	2.087e-10	1.933e-05	no
18	BICF2G630698200	36467627		T	0.1667	0.6061	C	2.087e-10	1.933e-05	no
18	BICF2G630697807	36768879		T	0.1667	0.6061	C	2.087e-10	1.933e-05	no
29	BICF2G630632994	34035227		G	0.1667	0.6061	A	2.087e-10	1.933e-05	no
19	BICF2G63043093	20730834		G	0.558	0.09091	A	2.113e-10	1.957e-05	no
19	BICF2G63043094	20731336		T	0.558	0.09091	C	2.113e-10	1.957e-05	no
19	chr19_20781437	20781437		C	0.558	0.09091	T	2.113e-10	1.957e-05	no
19	BICF2S23111025	22392271		G	0.558	0.09091	C	2.113e-10	1.957e-05	no
8	BICF2S23539436	56286455		A	0.3881	0.8636	C	2.142e-10	1.984e-05	no
3	BICF2P503364	8278266		G	0.4783	0.0303	A	2.16e-10	2e-05	no
3	BICF2G630359917	89345932		A	0.4783	0.0303	G	2.16e-10	2e-05	no
3	BICF2G630359938	89358607		C	0.4783	0.0303	T	2.16e-10	2e-05	no
14	BICF2P772613	5812616		A	0.1884	0.6364	C	2.16e-10	2e-05	no
14	BICF2P1154105	5859462		A	0.1884	0.6364	C	2.16e-10	2e-05	no
14	chr14_5942860	5942860		G	0.1884	0.6364	A	2.16e-10	2e-05	no
19	BICF2G63043098	20733396		A	0.5606	0.09091	C	2.163e-10	2.003e-05	no
5	BICF2G630188548	46407226		T	0.1985	0.6515	C	2.217e-10	2.053e-05	no
5	BICF2G630188571	46440164		T	0.1985	0.6515	C	2.217e-10	2.053e-05	no
18	BICF2P893769	29698003		C	0.0303	0.3636	T	2.217e-10	2.053e-05	no
3	BICF2P1066951	51821269		C	0.4559	0.01515	G	2.271e-10	2.103e-05	no
8	BICF2P1258871	56303010		G	0.3913	0.8636	A	2.346e-10	2.172e-05	no
8	BICF2P521580	56347597		C	0.3913	0.8636	A	2.346e-10	2.172e-05	no
8	BICF2P1281368	56366474		C	0.3913	0.8636	T	2.346e-10	2.172e-05	no
8	BICF2P86355	56373545		T	0.3913	0.8636	A	2.346e-10	2.172e-05	no
8	BICF2P594018	56387764		A	0.3913	0.8636	G	2.346e-10	2.172e-05	no
8	BICF2P1098313	56395050		C	0.3913	0.8636	T	2.346e-10	2.172e-05	no
8	BICF2P359303	56406318		G	0.3913	0.8636	A	2.346e-10	2.172e-05	no
29	BICF2S23127638	28711725		G	0.1176	0.5303	T	2.422e-10	2.243e-05	no
3	BICF2G630359107	88774329		A	0.4776	0.0303	G	2.518e-10	2.331e-05	no
14	BICF2P942797	45316041		G	0.1014	0.5	T	2.544e-10	2.356e-05	no
14	BICF2P138836	45414513		G	0.1014	0.5	A	2.544e-10	2.356e-05	no
14	BICF2P399843	45448351		G	0.1014	0.5	A	2.544e-10	2.356e-05	no
14	BICF2P1334885	45512982		A	0.1014	0.5	G	2.544e-10	2.356e-05	no
14	chr14_45622888	45622888		G	0.1014	0.5	T	2.544e-10	2.356e-05	no
5	BICF2P334730	45248277		C	0.2353	0.697	T	2.596e-10	2.404e-05	no
5	BICF2P1114921	45299538		C	0.2353	0.697	T	2.596e-10	2.404e-05	no
5	BICF2P384624	45347206		C	0.2353	0.697	G	2.596e-10	2.404e-05	no
10	chr10_23296749	23296749		G	0.2353	0.697	A	2.596e-10	2.404e-05	no
1	BICF2S23524163	14252712		G	0.5362	0.07576	T	2.679e-10	2.481e-05	no
22	BICF2P385912	51361472		G	0.5362	0.07576	A	2.679e-10	2.481e-05	no
25	BICF2G630100715	32430983		C	0.5362	0.07576	T	2.679e-10	2.481e-05	no
25	BICF2S23210643	32453746		A	0.5362	0.07576	G	2.679e-10	2.481e-05	no
25	BICF2G630100811	32528943		T	0.5362	0.07576	C	2.679e-10	2.481e-05	no
37	BICF2G630134457	29068209		A	0.3768	0.8485	G	2.715e-10	2.514e-05	no
37	BICF2G630125843	5920746		C	0.3768	0.8485	T	2.715e-10	2.514e-05	no
37	BICF2G630125857	5924610		G	0.3768	0.8485	A	2.715e-10	2.514e-05	no
37	BICF2S23243535	6006654		A	0.3768	0.8485	G	2.715e-10	2.514e-05	no
25	chr25_32468813	32468813		G	0.5368	0.07576	C	2.755e-10	2.551e-05	no
25	BICF2P397538	32562778		C	0.5368	0.07576	T	2.755e-10	2.551e-05	no
5	BICF2G630187527	44373759		T	0.1269	0.5455	A	2.843e-10	2.633e-05	no
5	BICF2P1292805	21914765		T	0.03788	0.3788	C	2.847e-10	2.637e-05	no
27	BICF2P316334	44949425		G	0.007246	0.2879	A	2.867e-10	2.655e-05	no
27	BICF2P17760	45029973		T	0.007246	0.2879	C	2.867e-10	2.655e-05	no
27	BICF2P210298	45257246		T	0.007246	0.2879	G	2.867e-10	2.655e-05	no
27	BICF2P740547	45335263		T	0.007246	0.2879	G	2.867e-10	2.655e-05	no
38	BICF2P644020	20472282		A	0.007246	0.2879	G	2.867e-10	2.655e-05	no
5	BICF2P374997	41321693		C	0.1567	0.5909	T	2.965e-10	2.746e-05	no
16	chr16_54286489	54286489		G	0.02899	0.3485	T	2.98e-10	2.76e-05	no
18	BICF2S23038210	32332697		G	0.02899	0.3485	A	2.98e-10	2.76e-05	no
18	BICF2P1218679	6680411		A	0.3309	0.803	C	3.026e-10	2.802e-05	no
35	chr35_16512170	16512170		G	0.1594	0.5909	A	3.026e-10	2.802e-05	no
35	chr35_16512495	16512495		G	0.1594	0.5909	A	3.026e-10	2.802e-05	no
35	chr35_16514928	16514928		G	0.1594	0.5909	A	3.026e-10	2.802e-05	no
35	chr35_16516359	16516359		A	0.1594	0.5909	G	3.026e-10	2.802e-05	no
37	BICF2S23631996	29636254		T	0.3309	0.803	G	3.026e-10	2.802e-05	no
27	BICF2S23021481	8184650		A	0.0942	0.4848	G	3.071e-10	2.844e-05	no
27	BICF2P974553	8205543		T	0.0942	0.4848	C	3.071e-10	2.844e-05	no
29	BICF2G630633485	34677304		C	0.2899	0.7576	T	3.09e-10	2.862e-05	no
29	BICF2G630633492	34683832		C	0.2899	0.7576	A	3.09e-10	2.862e-05	no
18	BICF2P90652	27083973		A	0.2029	0.6515	G	3.117e-10	2.886e-05	no
29	BICF2P351656	14157190		C	0.2029	0.6515	G	3.117e-10	2.886e-05	no
29	BICF2P977656	14597170		G	0.2029	0.6515	A	3.117e-10	2.886e-05	no
3	BICF2P792339	48594005		G	0.5145	0.06061	A	3.175e-10	2.94e-05	no
37	BICF2S23314023	21782956		C	0.5145	0.06061	G	3.175e-10	2.94e-05	no
29	BICF2G630632998	34046308		A	0.1691	0.6061	G	3.23e-10	2.991e-05	no
5	BICF2P253425	44454223		G	0.1304	0.5455	A	3.264e-10	3.023e-05	no
5	BICF2S23647701	44458671		T	0.1304	0.5455	C	3.264e-10	3.023e-05	no
5	BICF2S23639621	44474942		T	0.1304	0.5455	C	3.264e-10	3.023e-05	no
5	BICF2P446737	44491959		A	0.1304	0.5455	G	3.264e-10	3.023e-05	no
5	BICF2G630187696	44687359		G	0.1304	0.5455	T	3.264e-10	3.023e-05	no
8	BICF2P876753	48040642		G	0.3478	0.8182	A	3.264e-10	3.023e-05	no
8	TIGRP2P118328_rs9169922	62218637		G	0.1304	0.5455	A	3.264e-10	3.023e-05	no
8	TIGRP2P118342_rs9074483	62237078		A	0.1304	0.5455	G	3.264e-10	3.023e-05	no
11	chr11_14599208	14599208		G	0.3478	0.8182	A	3.264e-10	3.023e-05	no
14	BICF2G630524328	22068619		A	0.3478	0.8182	T	3.264e-10	3.023e-05	no
17	BICF2P910736	54292795		A	0.1304	0.5455	G	3.264e-10	3.023e-05	no
18	BICF2P1106432	6224001		A	0.3478	0.8182	G	3.264e-10	3.023e-05	no
18	TIGRP2P254722_rs9222170	6328064		G	0.3478	0.8182	A	3.264e-10	3.023e-05	no
18	TIGRP2P238273_rs9151012	7493712		C	0.3478	0.8182	T	3.264e-10	3.023e-05	no
10	BICF2P89662	26918705		C	0.2391	0.697	T	3.382e-10	3.132e-05	no
14	BICF2P850224	5830017		C	0.1912	0.6364	A	3.388e-10	3.137e-05	no
14	BICF2S22946751	22786191		G	0.3333	0.803	A	3.394e-10	3.143e-05	no
14	BICF2P777338	22790618		C	0.3333	0.803	T	3.394e-10	3.143e-05	no
34	chr34_17260725	17260725		G	0.3333	0.803	T	3.394e-10	3.143e-05	no
2	BICF2P109441	81009489		T	0.4493	0.01515	C	3.417e-10	3.164e-05	no
31	BICF2G630732064	10920668		C	0.4493	0.01515	T	3.417e-10	3.164e-05	no
37	BICF2S23022557	22216988		C	0.4928	0.04545	T	3.511e-10	3.251e-05	no
37	chr37_22219657	22219657		C	0.4928	0.04545	T	3.511e-10	3.251e-05	no
37	chr37_22237536	22237536		C	0.4928	0.04545	T	3.511e-10	3.251e-05	no
2	BICF2P1370191	81215412		T	0.471	0.0303	C	3.605e-10	3.339e-05	no
3	BICF2P903299	88576620		G	0.471	0.0303	A	3.605e-10	3.339e-05	no
3	BICF2G630358801	88591900		C	0.471	0.0303	T	3.605e-10	3.339e-05	no
3	BICF2G630358827	88607658		G	0.471	0.0303	A	3.605e-10	3.339e-05	no
3	BICF2P1145732	88711530		T	0.471	0.0303	A	3.605e-10	3.339e-05	no
3	BICF2G630359066	88756789		G	0.471	0.0303	T	3.605e-10	3.339e-05	no
3	BICF2G630359182	88866836		A	0.471	0.0303	G	3.605e-10	3.339e-05	no
3	chr3_88897376	88897376		T	0.471	0.0303	C	3.605e-10	3.339e-05	no
3	BICF2S23539373	88898272		G	0.471	0.0303	T	3.605e-10	3.339e-05	no
3	BICF2S2346160	88921035		T	0.471	0.0303	C	3.605e-10	3.339e-05	no
3	BICF2G630359233	88938437		G	0.471	0.0303	A	3.605e-10	3.339e-05	no
29	BICF2S22945107	15411212		G	0.2121	0.6667	T	3.661e-10	3.39e-05	no
14	BICF2P1099985	45427766		T	0.1029	0.5	C	3.75e-10	3.473e-05	no
2	BICF2S23719002	81048038		C	0.4769	0.01667	T	3.752e-10	3.475e-05	no
25	TIGRP2P329508_rs9216929	34271502		C	0.4485	0.01515	T	3.762e-10	3.484e-05	no
10	chr10_16831238	16831238		C	0.2295	0.697	G	3.802e-10	3.521e-05	no
5	BICF2P1423293	45658306		A	0.2385	0.7097	G	3.907e-10	3.618e-05	no
24	BICF2S23231882	47096942		G	0.5538	0.09091	A	3.91e-10	3.621e-05	no
10	chr10_26301915	26301915		C	0.1875	0.6364	T	4.054e-10	3.754e-05	no
10	BICF2G630480954	26683906		G	0.07971	0.4545	A	4.104e-10	3.8e-05	no
10	BICF2G630480963	26693693		T	0.07971	0.4545	C	4.104e-10	3.8e-05	no
10	BICF2G630481003	26726611		G	0.07971	0.4545	A	4.104e-10	3.8e-05	no
10	BICF2G630481028	26740369		T	0.07971	0.4545	C	4.104e-10	3.8e-05	no
14	BICF2P117712	19539371		T	0.3986	0.8636	A	4.229e-10	3.916e-05	no
17	TIGRP2P233415_rs8423883	46749069		G	0.3986	0.8636	A	4.229e-10	3.916e-05	no
31	BICF2P570803	10204425		C	0.3986	0.8636	T	4.229e-10	3.916e-05	no
28	BICF2G630266627	31495550		C	0.4701	0.0303	A	4.244e-10	3.93e-05	no
14	BICF2P812471	45433437		G	0.1	0.5	A	4.248e-10	3.934e-05	no
29	BICF2P1125989	16430210		C	0.2174	0.6667	T	4.27e-10	3.954e-05	no
27	BICF2P55766	8176111		C	0.1522	0.5758	G	4.307e-10	3.989e-05	no
27	BICF2P1345693	8189572		C	0.1522	0.5758	T	4.307e-10	3.989e-05	no
29	BICF2G630628411	28717574		A	0.1232	0.5303	G	4.322e-10	4.002e-05	no
29	BICF2G630628514	28829679		C	0.1232	0.5303	T	4.322e-10	4.002e-05	no
29	BICF2G630628541	28851429		A	0.1232	0.5303	C	4.322e-10	4.002e-05	no
18	BICF2S23354061	30404384		T	0.04348	0.3788	C	4.342e-10	4.021e-05	no
17	BICF2G630205261	45427373		A	0.3806	0.8485	G	4.431e-10	4.103e-05	no
37	BICF2P152362	5900932		C	0.3824	0.8485	G	4.681e-10	4.334e-05	no
35	TIGRP2P407972_rs9143268	16328553		A	0.06522	0.4242	G	4.792e-10	4.438e-05	no
35	BICF2P88989	16905111		C	0.06522	0.4242	A	4.792e-10	4.438e-05	no
25	BICF2P1201324	37457334		A	0.4203	0	G	4.795e-10	4.441e-05	no
25	BICF2S23020296	37472907		A	0.4203	0	G	4.795e-10	4.441e-05	no
25	BICF2P471722	37497236		A	0.4203	0	G	4.795e-10	4.441e-05	no
4	BICF2P969207	86936197		T	0.1957	0.6364	A	4.838e-10	4.48e-05	no
14	chr14_5672922	5672922		C	0.1957	0.6364	T	4.838e-10	4.48e-05	no
14	chr14_5730263	5730263		G	0.1957	0.6364	A	4.838e-10	4.48e-05	no
3	chr3_55007884	55007884		C	0.4545	0.01562	T	4.851e-10	4.492e-05	no
7	BICF2G630551624	12533198		A	0.05797	0.4091	G	4.875e-10	4.515e-05	no
7	BICF2P1078537	12750228		A	0.05797	0.4091	G	4.875e-10	4.515e-05	no
7	BICF2P349806	12810181		A	0.05797	0.4091	G	4.875e-10	4.515e-05	no
7	BICF2P934091	12831528		C	0.05797	0.4091	A	4.875e-10	4.515e-05	no
24	TIGRP2P321526_rs8527776	45271362		C	0.5652	0.1061	T	4.875e-10	4.515e-05	no
24	BICF2P281060	45387352		A	0.5652	0.1061	G	4.875e-10	4.515e-05	no
26	BICF2P462501	33389688		T	0.5652	0.1061	C	4.875e-10	4.515e-05	no
29	BICF2P1374512	27468668		C	0.05797	0.4091	T	4.875e-10	4.515e-05	no
29	BICF2P1374511	27469379		C	0.05797	0.4091	T	4.875e-10	4.515e-05	no
29	BICF2P1293805	27496515		C	0.05797	0.4091	T	4.875e-10	4.515e-05	no
29	BICF2S23117387	34155822		A	0.1739	0.6061	G	4.875e-10	4.515e-05	no
29	BICF2P381284	34185389		C	0.1739	0.6061	G	4.875e-10	4.515e-05	no
38	BICF2S23530198	1479042		C	0.1739	0.6061	T	4.875e-10	4.515e-05	no
38	BICF2S23764948	1489476		G	0.1739	0.6061	A	4.875e-10	4.515e-05	no
38	chr38_6182161	6182161		G	0.05797	0.4091	A	4.875e-10	4.515e-05	no
38	BICF2P1122989	6187542		A	0.05797	0.4091	C	4.875e-10	4.515e-05	no
38	chr38_6213731	6213731		C	0.05797	0.4091	T	4.875e-10	4.515e-05	no
38	BICF2S2411443	6279663		A	0.05797	0.4091	T	4.875e-10	4.515e-05	no
38	BICF2S23651555	6283721		G	0.05797	0.4091	A	4.875e-10	4.515e-05	no
38	chr38_6562600	6562600		G	0.05797	0.4091	A	4.875e-10	4.515e-05	no
3	BICF2S23622462	4455744		A	0.6159	0.1515	G	4.936e-10	4.571e-05	no
3	BICF2S23442646	4477083		A	0.6159	0.1515	G	4.936e-10	4.571e-05	no
3	BICF2S23144152	4491271		C	0.6159	0.1515	T	4.936e-10	4.571e-05	no
17	BICF2P191378	53455219		T	0.3841	0.8485	A	4.936e-10	4.571e-05	no
17	TIGRP2P235071_rs9159393	53617624		C	0.3841	0.8485	T	4.936e-10	4.571e-05	no
29	BICF2S2296943	9721685		G	0.3841	0.8485	C	4.936e-10	4.571e-05	no
29	TIGRP2P364258_rs8505622	9736806		A	0.3841	0.8485	G	4.936e-10	4.571e-05	no
31	BICF2P242232	9695081		A	0.3841	0.8485	C	4.936e-10	4.571e-05	no
31	BICF2P335024	9758535		T	0.3841	0.8485	C	4.936e-10	4.571e-05	no
37	BICF2P1347410	5654026		T	0.3841	0.8485	C	4.936e-10	4.571e-05	no
37	BICF2G630125703	5662285		A	0.3841	0.8485	G	4.936e-10	4.571e-05	no
37	BICF2G630125705	5662639		C	0.3841	0.8485	T	4.936e-10	4.571e-05	no
37	BICF2G630125905	6003020		C	0.3841	0.8485	T	4.936e-10	4.571e-05	no
37	BICF2G630125968	6063664		C	0.3841	0.8485	T	4.936e-10	4.571e-05	no
29	BICF2G630633044	34204727		C	0.1716	0.6061	T	5.005e-10	4.635e-05	no
1	BICF2P1110880	25610621		T	0.01449	0.303	C	5.113e-10	4.735e-05	no
1	BICF2P708562	26293324		G	0.01449	0.303	A	5.113e-10	4.735e-05	no
1	BICF2P289000	26313474		T	0.01449	0.303	C	5.113e-10	4.735e-05	no
1	BICF2P1405357	26725767		A	0.01449	0.303	G	5.113e-10	4.735e-05	no
18	TIGRP2P254702_rs8904529	6134080		C	0.3358	0.803	T	5.134e-10	4.754e-05	no
19	BICF2G63044170	21801696		T	0.5308	0.07576	C	5.295e-10	4.904e-05	no
37	TIGRP2P420454_rs8654800	21745932		C	0.5072	0.06061	A	5.393e-10	4.994e-05	no
2	chr2_82338208	82338208		A	0.3088	0.7727	G	5.495e-10	5.089e-05	no
26	BICF2G630804966	11710722		G	0.02273	0.3333	T	5.536e-10	5.127e-05	no
11	chr11_13465838	13465838		C	0.3696	0.8333	A	5.56e-10	5.149e-05	no
11	chr11_13466673	13466673		G	0.3696	0.8333	T	5.56e-10	5.149e-05	no
11	BICF2G630294406	15673594		C	0.3696	0.8333	T	5.56e-10	5.149e-05	no
18	BICF2P1158739	31472698		T	0.3696	0.8333	C	5.56e-10	5.149e-05	no
37	BICF2P708698	23924914		G	0.3696	0.8333	T	5.56e-10	5.149e-05	no
26	BICF2P374063	2913960		G	0.2319	0.6818	A	5.577e-10	5.164e-05	no
16	BICF2G630114965	34153665		C	0.5328	0.06452	G	5.587e-10	5.174e-05	no
14	BICF2G630523320	20064492		T	0.5074	0.06061	C	5.682e-10	5.262e-05	no
17	BICF2S23547520	47857925		C	0.3235	0.7879	G	5.707e-10	5.285e-05	no
18	BICF2P609608	6659224		A	0.3382	0.803	G	5.723e-10	5.3e-05	no
34	BICF2P704010	17268578		G	0.3382	0.803	T	5.723e-10	5.3e-05	no
3	BICF2P274285	65273729		T	0.4855	0.04545	C	5.888e-10	5.452e-05	no
3	BICF2P489823	65650971		C	0.4855	0.04545	T	5.888e-10	5.452e-05	no
3	BICF2P1386329	65663259		C	0.4855	0.04545	G	5.888e-10	5.452e-05	no
3	BICF2P1186035	65676842		C	0.4855	0.04545	T	5.888e-10	5.452e-05	no
3	BICF2P132838	65677980		A	0.4855	0.04545	G	5.888e-10	5.452e-05	no
3	TIGRP2P49999_rs8581867	65725047		G	0.4855	0.04545	A	5.888e-10	5.452e-05	no
3	TIGRP2P50007_rs9061085	65751700		G	0.4855	0.04545	A	5.888e-10	5.452e-05	no
10	chr10_26706973	26706973		A	0.08088	0.4545	G	5.908e-10	5.471e-05	no
3	chr3_64889605	64889605		C	0.4638	0.0303	T	5.974e-10	5.532e-05	no
3	BICF2G630344955	64890680		T	0.4638	0.0303	C	5.974e-10	5.532e-05	no
3	BICF2G630344967	64898845		A	0.4638	0.0303	G	5.974e-10	5.532e-05	no
3	BICF2P557415	64899627		A	0.4638	0.0303	G	5.974e-10	5.532e-05	no
3	TIGRP2P49866_rs9008125	64914147		C	0.4638	0.0303	T	5.974e-10	5.532e-05	no
3	BICF2G630345026	64937396		C	0.4638	0.0303	T	5.974e-10	5.532e-05	no
3	BICF2G630345065	64960885		T	0.4638	0.0303	C	5.974e-10	5.532e-05	no
3	BICF2G630345066	64961432		C	0.4638	0.0303	T	5.974e-10	5.532e-05	no
3	BICF2S23331471	64984103		T	0.4638	0.0303	C	5.974e-10	5.532e-05	no
3	BICF2G630345101	64993945		G	0.4638	0.0303	A	5.974e-10	5.532e-05	no
3	BICF2G630345196	65046685		C	0.4638	0.0303	G	5.974e-10	5.532e-05	no
3	BICF2G630345220	65062115		C	0.4638	0.0303	G	5.974e-10	5.532e-05	no
3	BICF2G630358640	88488290		C	0.4638	0.0303	G	5.974e-10	5.532e-05	no
3	BICF2G630358687	88543101		C	0.4638	0.0303	A	5.974e-10	5.532e-05	no
3	BICF2G630358717	88554801		C	0.4638	0.0303	A	5.974e-10	5.532e-05	no
3	BICF2G630358871	88642514		A	0.4638	0.0303	G	5.974e-10	5.532e-05	no
3	BICF2G630358959	88692044		A	0.4638	0.0303	C	5.974e-10	5.532e-05	no
3	BICF2G630359000	88713252		C	0.4638	0.0303	T	5.974e-10	5.532e-05	no
3	BICF2G630359015	88727545		G	0.4638	0.0303	A	5.974e-10	5.532e-05	no
3	BICF2G630359046	88745529		T	0.4638	0.0303	C	5.974e-10	5.532e-05	no
3	BICF2G630359047	88745659		C	0.4638	0.0303	T	5.974e-10	5.532e-05	no
3	BICF2P1156603	88768176		A	0.4638	0.0303	G	5.974e-10	5.532e-05	no
3	BICF2G630359092	88768940		G	0.4638	0.0303	A	5.974e-10	5.532e-05	no
3	BICF2P1097236	88895868		G	0.4638	0.0303	A	5.974e-10	5.532e-05	no
3	BICF2P1097235	88896479		T	0.4638	0.0303	C	5.974e-10	5.532e-05	no
3	BICF2P310706	88914501		A	0.4638	0.0303	C	5.974e-10	5.532e-05	no
3	chr3_88965829	88965829		C	0.4638	0.0303	T	5.974e-10	5.532e-05	no
3	BICF2G630359334	88990682		G	0.4638	0.0303	A	5.974e-10	5.532e-05	no
3	BICF2G630359424	89041198		A	0.4638	0.0303	G	5.974e-10	5.532e-05	no
3	BICF2G630360016	89397847		C	0.4638	0.0303	T	5.974e-10	5.532e-05	no
3	BICF2G630360211	89497594		G	0.4638	0.0303	T	5.974e-10	5.532e-05	no
3	TIGRP2P56271_rs8992400	89510189		G	0.4638	0.0303	A	5.974e-10	5.532e-05	no
28	BICF2G630266615	31512022		A	0.4638	0.0303	T	5.974e-10	5.532e-05	no
28	chr28_31735138	31735138		G	0.4638	0.0303	A	5.974e-10	5.532e-05	no
28	BICF2G630266512	31752589		A	0.4638	0.0303	G	5.974e-10	5.532e-05	no
31	BICF2P1368177	7605782		G	0.4638	0.0303	A	5.974e-10	5.532e-05	no
31	BICF2S2443709	7615165		G	0.4638	0.0303	A	5.974e-10	5.532e-05	no
31	BICF2S2443118	7769063		A	0.4638	0.0303	T	5.974e-10	5.532e-05	no
1	TIGRP2P8458_rs8889515	11608503		T	0.5385	0.07812	A	5.993e-10	5.55e-05	no
2	BICF2S22917023	82651373		A	0.2971	0.7576	G	6.027e-10	5.581e-05	no
18	BICF2P488164	7617648		C	0.2971	0.7576	T	6.027e-10	5.581e-05	no
18	BICF2S23416365	29852163		T	0.04412	0.3788	C	6.036e-10	5.589e-05	no
3	BICF2G630702225	14807626		G	0.5809	0.1212	A	6.091e-10	5.64e-05	no
3	BICF2P1444739	14780499		G	0.5797	0.1212	A	6.18e-10	5.723e-05	no
3	chr3_14781095	14781095		A	0.5797	0.1212	G	6.18e-10	5.723e-05	no
3	BICF2G630702205	14782526		C	0.5797	0.1212	T	6.18e-10	5.723e-05	no
3	BICF2P475608	14785175		C	0.5797	0.1212	T	6.18e-10	5.723e-05	no
3	BICF2G630702234	14817714		C	0.5797	0.1212	T	6.18e-10	5.723e-05	no
3	BICF2G630702257	14855398		C	0.5797	0.1212	T	6.18e-10	5.723e-05	no
3	BICF2P1063268	8413924		T	0.4412	0.01515	G	6.189e-10	5.731e-05	no
2	BICF2S23528885	82331103		T	0.3116	0.7727	C	6.35e-10	5.881e-05	no
2	BICF2P830657	82337800		A	0.3116	0.7727	G	6.35e-10	5.881e-05	no
7	BICF2G630553117	15713470		C	0.3406	0.803	T	6.36e-10	5.89e-05	no
7	BICF2G630553124	15719735		A	0.3406	0.803	G	6.36e-10	5.89e-05	no
7	BICF2G630553141	15727904		G	0.3406	0.803	A	6.36e-10	5.89e-05	no
8	BICF2S2459088	56228493		C	0.3406	0.803	T	6.36e-10	5.89e-05	no
14	BICF2S23756219	22086783		C	0.3406	0.803	A	6.36e-10	5.89e-05	no
35	TIGRP2P408117_rs8577244	16683632		A	0.07353	0.4394	G	6.455e-10	5.977e-05	no
7	chr7_17192135	17192135		A	0.3261	0.7879	G	6.464e-10	5.986e-05	no
3	chr3_64890251	64890251		G	0.4632	0.0303	A	6.508e-10	6.027e-05	no
29	BICF2S23537404	14186346		A	0.2101	0.6515	G	6.773e-10	6.272e-05	no
37	BICF2G630132196	26862861		A	0.2101	0.6515	C	6.773e-10	6.272e-05	no
35	BICF2P1360373	16497371		C	0.06618	0.4242	T	6.797e-10	6.294e-05	no
3	BICF2P229390	10749451		A	0.4167	0	C	6.801e-10	6.298e-05	no
7	TIGRP2P91263_rs9159140	12555857		A	0.05882	0.4091	G	6.866e-10	6.358e-05	no
18	BICF2G630699091	35195524		C	0.2464	0.697	T	6.972e-10	6.456e-05	no
14	BICF2P151599	45707740		T	0.1087	0.5	G	7.096e-10	6.571e-05	no
14	BICF2S23228582	45817969		A	0.1087	0.5	G	7.096e-10	6.571e-05	no
24	BICF2P857155	46363537		A	0.597	0.1364	G	7.098e-10	6.573e-05	no
5	TIGRP2P71030_rs9013592	41057405		G	0.1667	0.5909	T	7.133e-10	6.605e-05	no
5	BICF2P1055821	41271051		T	0.1667	0.5909	C	7.133e-10	6.605e-05	no
5	BICF2P1055820	41271279		C	0.1667	0.5909	T	7.133e-10	6.605e-05	no
5	BICF2P1300835	41277034		T	0.1667	0.5909	C	7.133e-10	6.605e-05	no
5	BICF2P543784	41289046		T	0.1667	0.5909	G	7.133e-10	6.605e-05	no
5	TIGRP2P71103_rs8664711	41303768		T	0.1667	0.5909	C	7.133e-10	6.605e-05	no
5	BICF2P764356	41310319		C	0.1667	0.5909	T	7.133e-10	6.605e-05	no
5	BICF2G630187337	44008809		C	0.1667	0.5909	T	7.133e-10	6.605e-05	no
5	BICF2G630187387	44034341		C	0.1667	0.5909	G	7.133e-10	6.605e-05	no
27	BICF2S2337822	23047890		A	0.1667	0.5909	G	7.133e-10	6.605e-05	no
27	BICF2P31494	23075609		G	0.1667	0.5909	A	7.133e-10	6.605e-05	no
27	BICF2P965806	23080681		A	0.1667	0.5909	G	7.133e-10	6.605e-05	no
27	TIGRP2P351018_rs8906715	23101333		T	0.1667	0.5909	A	7.133e-10	6.605e-05	no
27	BICF2G630149506	23332971		C	0.1667	0.5909	T	7.133e-10	6.605e-05	no
27	BICF2G630149581	23464766		C	0.1667	0.5909	T	7.133e-10	6.605e-05	no
27	BICF2P1049227	23598832		A	0.1667	0.5909	G	7.133e-10	6.605e-05	no
27	chr27_42257190	42257190		A	0.007353	0.2812	G	7.168e-10	6.638e-05	no
31	BICF2P1230650	9819654		T	0.4044	0.8636	C	7.319e-10	6.778e-05	no
10	BICF2P1150585	22296071		A	0.1884	0.6212	G	7.378e-10	6.833e-05	no
10	chr10_22466277	22466277		C	0.1884	0.6212	T	7.378e-10	6.833e-05	no
17	BICF2S23354627	47420805		C	0.4058	0.8636	T	7.54e-10	6.983e-05	no
17	TIGRP2P233718_rs9156229	47680836		T	0.4058	0.8636	C	7.54e-10	6.983e-05	no
17	chr17_47697209	47697210		D	0.4058	0.8636	I	7.54e-10	6.983e-05	no
3	BICF2G630361903	91455421		G	0.4394	0.01515	A	7.613e-10	7.05e-05	no
25	BICF2P1378190	34185219		C	0.4394	0.01515	T	7.613e-10	7.05e-05	no
37	BICF2G630126055	6133297		G	0.3864	0.8485	A	7.707e-10	7.137e-05	no
2	BICF2S23246391	83611909		G	0.413	0	A	7.713e-10	7.143e-05	no
3	BICF2P475301	50082580		G	0.413	0	A	7.713e-10	7.143e-05	no
3	TIGRP2P44515_rs9191790	50099887		A	0.413	0	G	7.713e-10	7.143e-05	no
3	BICF2P704841	50747757		G	0.413	0	A	7.713e-10	7.143e-05	no
3	BICF2P1110909	9718594		T	0.413	0	G	7.713e-10	7.143e-05	no
25	BICF2P365740	37486799		T	0.413	0	C	7.713e-10	7.143e-05	no
25	BICF2S23516711	37899173		A	0.413	0	G	7.713e-10	7.143e-05	no
14	BICF2G630524762	22422161		T	0.5217	0.07576	C	7.873e-10	7.291e-05	no
10	chr10_22448052	22448052		T	0.1866	0.6212	C	7.906e-10	7.321e-05	no
14	BICF2P135473	25899763		T	0.4924	0.04688	G	7.983e-10	7.392e-05	no
1	BICF2P252171	14000177		A	0.5221	0.07576	G	8.19e-10	7.584e-05	no
14	BICF2P318037	22677008		T	0.5221	0.07576	G	8.19e-10	7.584e-05	no
17	BICF2P618146	54417528		A	0.1377	0.5455	G	8.25e-10	7.64e-05	no
17	BICF2S23054428	54419074		G	0.1377	0.5455	T	8.25e-10	7.64e-05	no
17	BICF2S23549722	54445059		T	0.1377	0.5455	C	8.25e-10	7.64e-05	no
18	BICF2P1296917	25551868		T	0.04478	0.3788	C	8.394e-10	7.773e-05	no
4	BICF2P1320020	86986997		T	0.2985	0.7576	C	8.452e-10	7.827e-05	no
3	BICF2P1389575	3758980		C	0.3607	0.8387	T	8.463e-10	7.837e-05	no
37	BICF2G630125786	5897402		A	0.3897	0.8485	G	8.477e-10	7.85e-05	no
3	TIGRP2P37064_rs9027663	8898650		C	0.1846	0.6212	T	8.482e-10	7.854e-05	no
3	BICF2G630359981	89379479		G	0.4615	0.0303	A	8.498e-10	7.87e-05	no
2	BICF2P962790	83504511		A	0.4118	0	G	8.683e-10	8.041e-05	no
25	chr25_37486130	37486130		G	0.4118	0	A	8.683e-10	8.041e-05	no
37	BICF2S23333115	21341930		T	0.4118	0	C	8.683e-10	8.041e-05	no
34	BICF2P1174063	25944715		A	0.1014	0.4848	C	8.78e-10	8.131e-05	no
34	BICF2P686339	25951855		A	0.1014	0.4848	C	8.78e-10	8.131e-05	no
17	BICF2P1117667	45719447		T	0.3913	0.8485	C	8.871e-10	8.215e-05	no
2	BICF2P1021881	79841306		A	0.3731	0.8333	G	8.891e-10	8.234e-05	no
3	BICF2G630338718	38185348		T	0.2246	0.6667	G	9.032e-10	8.364e-05	no
3	BICF2G630338738	38190251		T	0.2246	0.6667	C	9.032e-10	8.364e-05	no
38	chr38_3318588	3318588		G	0.2246	0.6667	A	9.032e-10	8.364e-05	no
14	BICF2S23743409	20184386		A	0.5	0.06061	G	9.086e-10	8.414e-05	no
29	BICF2P35404	11028969		T	0.5	0.06061	C	9.086e-10	8.414e-05	no
29	BICF2P1154559	11060644		A	0.5	0.06061	G	9.086e-10	8.414e-05	no
29	chr29_11064428	11064428		A	0.5	0.06061	C	9.086e-10	8.414e-05	no
37	BICF2P88282	21983520		C	0.5	0.06061	T	9.086e-10	8.414e-05	no
3	BICF2G630361447	90942028		G	0.4348	0.01515	A	9.104e-10	8.431e-05	no
3	BICF2P157363	90985908		T	0.4348	0.01515	A	9.104e-10	8.431e-05	no
25	BICF2P220228	33384032		G	0.4348	0.01515	A	9.104e-10	8.431e-05	no
25	BICF2P363521	33684277		G	0.4348	0.01515	A	9.104e-10	8.431e-05	no
1	BICF2S23143309	26438930		G	0.01493	0.303	T	9.179e-10	8.5e-05	no
7	BICF2G630554052	17168837		A	0.3284	0.7879	T	9.575e-10	8.866e-05	no
29	BICF2G630629114	29713984		A	0.1538	0.5758	T	9.619e-10	8.908e-05	no
14	BICF2G630523318	20057455		G	0.5	0.06061	T	9.624e-10	8.913e-05	no
34	BICF2S2296946	15757649		T	0.4104	0	C	9.797e-10	9.072e-05	no
3	BICF2G630358534	88377271		T	0.4565	0.0303	A	9.829e-10	9.102e-05	no
3	BICF2G630359277	88976138		T	0.4565	0.0303	C	9.829e-10	9.102e-05	no
3	BICF2S22920827	88978733		C	0.4565	0.0303	A	9.829e-10	9.102e-05	no
3	BICF2G630359393	89023699		T	0.4565	0.0303	C	9.829e-10	9.102e-05	no
3	BICF2G630359433	89049202		G	0.4565	0.0303	A	9.829e-10	9.102e-05	no
3	BICF2G630359478	89097147		G	0.4565	0.0303	A	9.829e-10	9.102e-05	no
3	BICF2G630360010	89395722		G	0.4565	0.0303	A	9.829e-10	9.102e-05	no
3	BICF2G630360036	89402747		A	0.4565	0.0303	C	9.829e-10	9.102e-05	no
3	BICF2G630360062	89431935		G	0.4565	0.0303	A	9.829e-10	9.102e-05	no
3	BICF2G630360067	89438299		G	0.4565	0.0303	A	9.829e-10	9.102e-05	no
3	BICF2G630360159	89467377		C	0.4565	0.0303	T	9.829e-10	9.102e-05	no
3	BICF2G630360282	89627161		C	0.4565	0.0303	T	9.829e-10	9.102e-05	no
19	BICF2G63044650	22329123		C	0.4565	0.0303	T	9.829e-10	9.102e-05	no
8	BICF2S23039629	62225721		A	0.1328	0.5455	G	9.908e-10	9.175e-05	no
5	BICF2S23448423	37652826		G	0.1567	0.5758	T	9.946e-10	9.211e-05	no
17	BICF2P1409743	44528415		T	0.1154	0.5152	C	1.007e-09	9.324e-05	no
2	BICF2S23654328	79793035		G	0.3768	0.8333	A	1.008e-09	9.333e-05	no
2	BICF2P482535	79863731		A	0.3768	0.8333	G	1.008e-09	9.333e-05	no
2	BICF2P784898	79917905		T	0.3768	0.8333	C	1.008e-09	9.333e-05	no
3	BICF2P30406	10664160		T	0.3768	0.8333	C	1.008e-09	9.333e-05	no
3	BICF2P216447	10682853		T	0.3768	0.8333	G	1.008e-09	9.333e-05	no
3	BICF2P780674	10814648		G	0.3768	0.8333	A	1.008e-09	9.333e-05	no
3	BICF2P353177	10839387		T	0.3768	0.8333	C	1.008e-09	9.333e-05	no
3	BICF2P309148	10972135		G	0.3768	0.8333	A	1.008e-09	9.333e-05	no
3	BICF2P737878	11045986		A	0.3768	0.8333	G	1.008e-09	9.333e-05	no
3	BICF2S22959231	11058989		C	0.3768	0.8333	T	1.008e-09	9.333e-05	no
4	BICF2P970711	87754396		C	0.3768	0.8333	T	1.008e-09	9.333e-05	no
11	BICF2P110857	14663328		T	0.3768	0.8333	C	1.008e-09	9.333e-05	no
11	BICF2G630293753	14857392		A	0.3768	0.8333	G	1.008e-09	9.333e-05	no
18	TIGRP2P248555_rs8769573	31673871		A	0.3768	0.8333	G	1.008e-09	9.333e-05	no
3	BICF2P1417439	54869763		G	0.4338	0.01515	A	1.011e-09	9.365e-05	no
3	chr3_54945442	54945442		C	0.4338	0.01515	A	1.011e-09	9.365e-05	no
17	BICF2S23622937	53499350		C	0.1594	0.5758	T	1.025e-09	9.495e-05	no
17	BICF2P1401446	53506353		G	0.1594	0.5758	A	1.025e-09	9.495e-05	no
27	TIGRP2P356325_rs8944355	41657011		A	0.007246	0.2727	G	1.036e-09	9.594e-05	no
27	BICF2P1037166	41661331		A	0.007246	0.2727	T	1.036e-09	9.594e-05	no
27	BICF2P1265295	41679274		A	0.007246	0.2727	G	1.036e-09	9.594e-05	no
27	BICF2P1131317	41685284		G	0.007246	0.2727	A	1.036e-09	9.594e-05	no
27	BICF2G630154313	41714547		C	0.007246	0.2727	A	1.036e-09	9.594e-05	no
27	BICF2G630154449	41942073		A	0.007246	0.2727	G	1.036e-09	9.594e-05	no
27	TIGRP2P356338_rs9164282	41951172		G	0.007246	0.2727	T	1.036e-09	9.594e-05	no
27	BICF2G630154460	41972298		G	0.007246	0.2727	A	1.036e-09	9.594e-05	no
27	BICF2G630154469	41984514		T	0.007246	0.2727	C	1.036e-09	9.594e-05	no
27	BICF2G630154483	41994291		G	0.007246	0.2727	A	1.036e-09	9.594e-05	no
27	BICF2G630154490	42003916		A	0.007246	0.2727	G	1.036e-09	9.594e-05	no
27	BICF2G630154498	42017854		G	0.007246	0.2727	A	1.036e-09	9.594e-05	no
27	BICF2P586656	42019569		C	0.007246	0.2727	T	1.036e-09	9.594e-05	no
27	BICF2P267875	42072235		T	0.007246	0.2727	C	1.036e-09	9.594e-05	no
27	BICF2P457108	42106318		C	0.007246	0.2727	T	1.036e-09	9.594e-05	no
27	BICF2S23115380	42213462		C	0.007246	0.2727	T	1.036e-09	9.594e-05	no
27	BICF2P778689	42222979		A	0.007246	0.2727	G	1.036e-09	9.594e-05	no
27	BICF2G630154655	42238526		C	0.007246	0.2727	T	1.036e-09	9.594e-05	no
27	chr27_42257782	42257782		C	0.007246	0.2727	T	1.036e-09	9.594e-05	no
27	chr27_42258833	42258833		C	0.007246	0.2727	T	1.036e-09	9.594e-05	no
27	BICF2P445490	42324374		C	0.007246	0.2727	T	1.036e-09	9.594e-05	no
27	BICF2S23548423	42330728		G	0.007246	0.2727	A	1.036e-09	9.594e-05	no
27	BICF2P1296414	42361273		A	0.007246	0.2727	C	1.036e-09	9.594e-05	no
27	chr27_42382695	42382695		G	0.007246	0.2727	A	1.036e-09	9.594e-05	no
27	TIGRP2P356409_rs8853794	42401470		T	0.007246	0.2727	C	1.036e-09	9.594e-05	no
27	BICF2P405247	42413774		A	0.007246	0.2727	G	1.036e-09	9.594e-05	no
27	BICF2G630154719	42511939		T	0.007246	0.2727	G	1.036e-09	9.594e-05	no
27	TIGRP2P356489_rs9079696	42684742		A	0.007246	0.2727	C	1.036e-09	9.594e-05	no
27	BICF2P963198	42701820		C	0.007246	0.2727	T	1.036e-09	9.594e-05	no
27	BICF2G630154767	42747320		C	0.007246	0.2727	T	1.036e-09	9.594e-05	no
27	BICF2P146909	42816883		C	0.007246	0.2727	T	1.036e-09	9.594e-05	no
27	BICF2P342723	42860267		G	0.007246	0.2727	T	1.036e-09	9.594e-05	no
27	TIGRP2P356502_rs8755605	42879634		G	0.007246	0.2727	C	1.036e-09	9.594e-05	no
27	BICF2P915894	43027739		G	0.007246	0.2727	A	1.036e-09	9.594e-05	no
27	chr27_43122375	43122375		A	0.007246	0.2727	G	1.036e-09	9.594e-05	no
27	BICF2G630154851	43572717		A	0.007246	0.2727	G	1.036e-09	9.594e-05	no
27	BICF2P773372	43590927		A	0.007246	0.2727	C	1.036e-09	9.594e-05	no
27	TIGRP2P356580_rs8819241	43620268		C	0.007246	0.2727	A	1.036e-09	9.594e-05	no
27	BICF2P648583	43646509		A	0.007246	0.2727	G	1.036e-09	9.594e-05	no
27	BICF2G630154881	43676505		A	0.007246	0.2727	G	1.036e-09	9.594e-05	no
27	chr27_43986341	43986341		G	0.007246	0.2727	A	1.036e-09	9.594e-05	no
27	TIGRP2P356637_rs9051335	44095974		G	0.007246	0.2727	A	1.036e-09	9.594e-05	no
27	BICF2G630155242	44576806		A	0.007246	0.2727	G	1.036e-09	9.594e-05	no
27	BICF2G630155252	44597260		A	0.007246	0.2727	T	1.036e-09	9.594e-05	no
27	BICF2G630155257	44601603		C	0.007246	0.2727	A	1.036e-09	9.594e-05	no
27	BICF2G630155283	44651784		A	0.007246	0.2727	G	1.036e-09	9.594e-05	no
27	BICF2G630155286	44662360		A	0.007246	0.2727	G	1.036e-09	9.594e-05	no
27	BICF2G630155341	44823963		C	0.007246	0.2727	G	1.036e-09	9.594e-05	no
14	BICF2P812813	44823077		T	0.1103	0.5	A	1.038e-09	9.615e-05	no
28	BICF2P129724	30832349		A	0.4779	0.04545	G	1.056e-09	9.777e-05	no
7	BICF2G630553217	15779485		G	0.3456	0.803	T	1.068e-09	9.889e-05	no
26	BICF2P307435	11432523		T	0.02899	0.3333	G	1.073e-09	9.935e-05	no
17	BICF2S23539815	15199959		C	0.2899	0.7424	A	1.076e-09	9.963e-05	no
17	BICF2P756104	15229126		C	0.2899	0.7424	T	1.076e-09	9.963e-05	no
1	BICF2P100888	11569399		T	0.5	0.06061	C	1.083e-09	0.0001003	no
17	BICF2G630283723	51666794		T	0.5725	0.1212	C	1.083e-09	0.0001003	no
17	BICF2G630283758	51680443		A	0.5725	0.1212	C	1.083e-09	0.0001003	no
29	chr29_39210273	39210273		C	0.5725	0.1212	A	1.083e-09	0.0001003	no
5	BICF2P1426462	41416791		C	0.1691	0.5909	T	1.087e-09	0.0001006	no
17	BICF2G630204960	45660242		T	0.3881	0.8548	C	1.104e-09	0.0001022	no
34	TIGRP2P402563_rs8904024	2566372		A	0.3623	0.8182	G	1.107e-09	0.0001025	no
7	BICF2G630552292	14584121		T	0.1304	0.5303	C	1.11e-09	0.0001027	no
7	BICF2G630552470	14842833		T	0.1304	0.5303	C	1.11e-09	0.0001027	no
7	BICF2G630552500	14856740		G	0.1304	0.5303	A	1.11e-09	0.0001027	no
7	BICF2G630552505	14860612		A	0.1304	0.5303	T	1.11e-09	0.0001027	no
7	BICF2G630552509	14874070		C	0.1304	0.5303	G	1.11e-09	0.0001027	no
7	BICF2G630552520	14890322		T	0.1304	0.5303	G	1.11e-09	0.0001027	no
29	BICF2G630628668	29060675		A	0.1304	0.5303	G	1.11e-09	0.0001027	no
29	BICF2G630628712	29186662		G	0.1304	0.5303	A	1.11e-09	0.0001027	no
10	BICF2P97539	22477099		T	0.1912	0.6212	C	1.139e-09	0.0001055	no
19	BICF2G63043151	20781902		C	0.5672	0.1	A	1.143e-09	0.0001058	no
17	chr17_49950671	49950671		T	0.2391	0.6818	G	1.152e-09	0.0001066	no
26	BICF2P360639	3106971		C	0.2391	0.6818	T	1.152e-09	0.0001066	no
4	BICF2P150624	87069985		T	0.3043	0.7576	G	1.157e-09	0.0001071	no
4	BICF2G630180848	87086514		C	0.3043	0.7576	T	1.157e-09	0.0001071	no
4	BICF2P430857	87236979		G	0.3043	0.7576	A	1.157e-09	0.0001071	no
14	BICF2S23735317	26425108		T	0.3043	0.7576	A	1.157e-09	0.0001071	no
7	BICF2G630553237	15806945		T	0.3478	0.803	A	1.176e-09	0.0001089	no
7	chr7_15816243	15816243		C	0.3478	0.803	T	1.176e-09	0.0001089	no
7	BICF2G630553285	15847769		T	0.3478	0.803	C	1.176e-09	0.0001089	no
7	BICF2G630553298	15853358		G	0.3478	0.803	A	1.176e-09	0.0001089	no
7	BICF2G630553332	15864638		C	0.3478	0.803	T	1.176e-09	0.0001089	no
7	BICF2G630553392	15890262		C	0.3478	0.803	T	1.176e-09	0.0001089	no
14	chr14_5623001	5623001		G	0.2015	0.6364	A	1.177e-09	0.000109	no
3	BICF2G630360054	89419582		T	0.4552	0.0303	G	1.18e-09	0.0001092	no
3	chr3_51672466	51672466		T	0.4355	0.01515	C	1.181e-09	0.0001094	no
7	TIGRP2P91990_rs8836979	16474508		A	0.3333	0.7879	G	1.209e-09	0.0001119	no
7	BICF2G630553738	16499031		C	0.3333	0.7879	A	1.209e-09	0.0001119	no
7	BICF2G630553742	16521195		T	0.3333	0.7879	C	1.209e-09	0.0001119	no
7	BICF2P1326457	16528521		A	0.3333	0.7879	G	1.209e-09	0.0001119	no
7	BICF2G630553765	16572990		C	0.3333	0.7879	T	1.209e-09	0.0001119	no
7	chr7_16609263	16609263		A	0.3333	0.7879	T	1.209e-09	0.0001119	no
7	BICF2S22954185	16653240		A	0.3333	0.7879	G	1.209e-09	0.0001119	no
17	BICF2S23049509	47819161		G	0.3333	0.7879	T	1.209e-09	0.0001119	no
17	BICF2S23049510	47819239		A	0.3333	0.7879	C	1.209e-09	0.0001119	no
17	BICF2G630203246	47975940		C	0.3333	0.7879	T	1.209e-09	0.0001119	no
17	BICF2G630203081	48077919		G	0.3333	0.7879	T	1.209e-09	0.0001119	no
17	BICF2P120675	48094914		A	0.3333	0.7879	G	1.209e-09	0.0001119	no
17	BICF2P260495	48140134		C	0.3333	0.7879	T	1.209e-09	0.0001119	no
17	TIGRP2P234552_rs8966102	51462406		T	0.3333	0.7879	C	1.209e-09	0.0001119	no
17	BICF2P637295	51492214		C	0.3333	0.7879	T	1.209e-09	0.0001119	no
37	BICF2G630129446	23992263		G	0.3676	0.8281	A	1.215e-09	0.0001125	no
17	chr17_54459262	54459262		A	0.1397	0.5455	G	1.23e-09	0.0001139	no
3	BICF2P820082	10722007		G	0.4058	0	A	1.233e-09	0.0001142	no
24	BICF2P432488	36644354		T	0.4058	0	G	1.233e-09	0.0001142	no
24	BICF2P143037	36652418		C	0.4058	0	T	1.233e-09	0.0001142	no
25	BICF2S23554061	38017943		T	0.4058	0	C	1.233e-09	0.0001142	no
34	BICF2P122560	15201775		T	0.4058	0	C	1.233e-09	0.0001142	no
34	BICF2S23140508	15786207		T	0.4058	0	C	1.233e-09	0.0001142	no
37	TIGRP2P420281_rs9104161	21303274		C	0.4058	0	T	1.233e-09	0.0001142	no
37	BICF2S2347726	21405341		C	0.4058	0	T	1.233e-09	0.0001142	no
37	TIGRP2P420378_rs8991216	21538623		G	0.4058	0	A	1.233e-09	0.0001142	no
34	BICF2P708581	26300983		C	0.08696	0.4545	G	1.244e-09	0.0001152	no
34	BICF2P1086886	1223586		T	0.3571	0.8182	C	1.268e-09	0.0001174	no
29	BICF2S23125455	9757734		G	0.587	0.1364	A	1.33e-09	0.0001232	no
3	BICF2P1406039	48498325		T	0.5145	0.07576	C	1.333e-09	0.0001234	no
3	BICF2P117647	48536792		T	0.5145	0.07576	C	1.333e-09	0.0001234	no
19	BICF2G63045617	23946842		G	0.5145	0.07576	A	1.333e-09	0.0001234	no
5	BICF2P1098115	20292075		C	0.03623	0.3485	T	1.335e-09	0.0001236	no
12	BICF2S23036540	20042040		G	0.03623	0.3485	A	1.335e-09	0.0001236	no
12	BICF2P1427946	20059685		T	0.03623	0.3485	C	1.335e-09	0.0001236	no
26	BICF2G630806197	10397724		A	0.03623	0.3485	G	1.335e-09	0.0001236	no
26	BICF2G630806136	10440556		G	0.03623	0.3485	C	1.335e-09	0.0001236	no
32	BICF2G630593893	18710068		C	0.03623	0.3485	T	1.335e-09	0.0001236	no
32	BICF2G630593214	19304039		T	0.03623	0.3485	C	1.335e-09	0.0001236	no
32	BICF2G630592867	19749670		A	0.03623	0.3485	G	1.335e-09	0.0001236	no
27	BICF2P636952	42376253		T	0.007353	0.2727	C	1.361e-09	0.000126	no
27	BICF2S23539994	42842629		C	0.007353	0.2727	T	1.361e-09	0.000126	no
27	BICF2P321218	43096905		A	0.007353	0.2727	G	1.361e-09	0.000126	no
27	BICF2P270694	43572628		C	0.007353	0.2727	T	1.361e-09	0.000126	no
27	BICF2P727446	44848859		G	0.007353	0.2727	A	1.361e-09	0.000126	no
3	BICF2G630360106	89451374		T	0.4583	0.0303	G	1.374e-09	0.0001273	no
5	BICF2P102405	22480585		A	0.5147	0.07576	G	1.394e-09	0.0001291	no
37	TIGRP2P420119_rs9185429	20687446		T	0.4044	0	G	1.394e-09	0.0001291	no
18	BICF2G630698352	36258903		C	0.2174	0.6515	T	1.438e-09	0.0001331	no
37	BICF2P304758	5637088		A	0.3955	0.8485	C	1.459e-09	0.0001352	no
17	BICF2G630206097	44607147		A	0.1232	0.5152	G	1.463e-09	0.0001355	no
2	BICF2P1046706	80308746		C	0.4275	0.01515	G	1.472e-09	0.0001363	no
2	BICF2S2352738	80517245		A	0.4275	0.01515	G	1.472e-09	0.0001363	no
3	chr3_54987653	54987653		A	0.4275	0.01515	C	1.472e-09	0.0001363	no
3	BICF2P1046163	55011042		G	0.4275	0.01515	A	1.472e-09	0.0001363	no
3	BICF2P446253	55031870		C	0.4275	0.01515	T	1.472e-09	0.0001363	no
3	BICF2S23615791	55038550		C	0.4275	0.01515	T	1.472e-09	0.0001363	no
3	BICF2G630361583	91034795		G	0.4275	0.01515	A	1.472e-09	0.0001363	no
14	BICF2G630523599	20688042		C	0.4928	0.06061	T	1.519e-09	0.0001407	no
16	chr16_34156491	34156491		G	0.4928	0.06061	A	1.519e-09	0.0001407	no
25	TIGRP2P330341_rs9098648	37643374		A	0.4191	0	G	1.535e-09	0.0001421	no
18	TIGRP2P247769_rs9153884	29052363		T	0.04348	0.3636	A	1.539e-09	0.0001425	no
18	BICF2S23748306	29423629		T	0.04348	0.3636	C	1.539e-09	0.0001425	no
18	BICF2S22964183	29451515		G	0.04348	0.3636	T	1.539e-09	0.0001425	no
18	BICF2S23538402	29457175		A	0.04348	0.3636	C	1.539e-09	0.0001425	no
18	BICF2P1147798	29471883		A	0.04348	0.3636	G	1.539e-09	0.0001425	no
18	BICF2P722228	29485012		C	0.04348	0.3636	T	1.539e-09	0.0001425	no
18	BICF2P146256	29927304		G	0.04348	0.3636	A	1.539e-09	0.0001425	no
18	BICF2P146260	29927937		C	0.04348	0.3636	T	1.539e-09	0.0001425	no
18	BICF2P68591	30357760		A	0.04348	0.3636	T	1.539e-09	0.0001425	no
35	BICF2G630774984	15911520		T	0.07246	0.4242	C	1.566e-09	0.000145	no
35	BICF2G630775001	15923875		T	0.07246	0.4242	C	1.566e-09	0.000145	no
35	BICF2G630775131	16026014		T	0.07246	0.4242	C	1.566e-09	0.000145	no
3	BICF2G630358530	88375646		A	0.4493	0.0303	C	1.606e-09	0.0001487	no
3	BICF2G630358589	88407214		T	0.4493	0.0303	A	1.606e-09	0.0001487	no
3	BICF2G630358611	88421541		G	0.4493	0.0303	A	1.606e-09	0.0001487	no
3	BICF2P606039	89529786		C	0.4493	0.0303	T	1.606e-09	0.0001487	no
3	BICF2G630360225	89559036		C	0.4493	0.0303	T	1.606e-09	0.0001487	no
3	BICF2P862964	89574330		T	0.4493	0.0303	C	1.606e-09	0.0001487	no
29	chr29_11068498	11068498		G	0.4926	0.06061	A	1.617e-09	0.0001498	no
3	chr3_22015959	22015959		A	0.471	0.04545	G	1.619e-09	0.0001499	no
3	chr3_22101011	22101011		T	0.471	0.04545	G	1.619e-09	0.0001499	no
3	BICF2P54999	66541035		A	0.471	0.04545	C	1.619e-09	0.0001499	no
14	BICF2G630524654	22356706		A	0.471	0.04545	T	1.619e-09	0.0001499	no
14	BICF2G630524683	22370212		A	0.471	0.04545	G	1.619e-09	0.0001499	no
14	BICF2P984482	22464886		C	0.471	0.04545	G	1.619e-09	0.0001499	no
28	BICF2P474942	30838195		T	0.471	0.04545	C	1.619e-09	0.0001499	no
17	BICF2G630205873	44816793		A	0.1377	0.5517	G	1.634e-09	0.0001513	no
34	BICF2P656454	17265413		T	0.3485	0.803	C	1.637e-09	0.0001516	no
25	chr25_34185639	34185639		A	0.4265	0.01515	G	1.642e-09	0.000152	no
25	BICF2P1463299	34382882		A	0.4265	0.01515	G	1.642e-09	0.000152	no
37	chr37_30110061	30110061		C	0.4265	0.01515	T	1.642e-09	0.000152	no
10	BICF2G630477571	19069994		T	0.1462	0.5645	C	1.651e-09	0.0001529	no
37	TIGRP2P421120_rs9205317	23421594		T	0.1716	0.5909	C	1.657e-09	0.0001534	no
7	BICF2P1270221	12821481		C	0.06522	0.4091	A	1.668e-09	0.0001544	no
29	BICF2G630627805	27193453		A	0.06522	0.4091	C	1.668e-09	0.0001544	no
29	BICF2G630627811	27200160		T	0.06522	0.4091	C	1.668e-09	0.0001544	no
29	BICF2G630627842	27217061		C	0.06522	0.4091	A	1.668e-09	0.0001544	no
29	BICF2G630627856	27233478		A	0.06522	0.4091	G	1.668e-09	0.0001544	no
35	chr35_16475528	16475528		T	0.06522	0.4091	G	1.668e-09	0.0001544	no
38	BICF2S2369920	6781157		G	0.05797	0.3939	A	1.705e-09	0.0001579	no
38	BICF2S23536647	7125325		T	0.05797	0.3939	C	1.705e-09	0.0001579	no
18	BICF2P1273208	6988174		T	0.2941	0.7424	G	1.75e-09	0.0001621	no
14	BICF2G630524793	22489379		T	0.4706	0.04545	G	1.753e-09	0.0001623	no
28	BICF2P548343	31766720		A	0.4485	0.0303	G	1.766e-09	0.0001635	no
28	BICF2G630266380	31869293		C	0.4485	0.0303	T	1.766e-09	0.0001635	no
27	chr27_42606966	42606966		C	0.007463	0.2727	G	1.789e-09	0.0001656	no
3	BICF2P122967	10726516		A	0.3841	0.8333	G	1.806e-09	0.0001672	no
3	BICF2P339443	11173309		T	0.3841	0.8333	A	1.806e-09	0.0001672	no
11	BICF2S2358377	13532722		T	0.6159	0.1667	C	1.806e-09	0.0001672	no
11	BICF2S23549178	13561615		T	0.6159	0.1667	A	1.806e-09	0.0001672	no
11	BICF2G630294836	16107793		A	0.6159	0.1667	G	1.806e-09	0.0001672	no
18	BICF2P537302	31652701		C	0.3841	0.8333	T	1.806e-09	0.0001672	no
37	BICF2P446593	22762221		C	0.3841	0.8333	T	1.806e-09	0.0001672	no
37	BICF2G630131100	25634437		G	0.3841	0.8333	T	1.806e-09	0.0001672	no
37	BICF2G630131126	25705290		G	0.3841	0.8333	A	1.806e-09	0.0001672	no
37	BICF2P723677	25864367		A	0.3841	0.8333	G	1.806e-09	0.0001672	no
37	chr37_25917916	25917916		G	0.3841	0.8333	A	1.806e-09	0.0001672	no
37	TIGRP2P422611_rs8975378	30110473		C	0.4254	0.01515	T	1.835e-09	0.00017	no
31	BICF2G630727470	2638525		C	0.4032	0	T	1.858e-09	0.000172	no
34	chr34_4031255	4031255		T	0.3676	0.8182	C	1.865e-09	0.0001727	no
1	BICF2P736091	13901500		A	0.529	0.09091	G	1.866e-09	0.0001728	no
1	chr1_13902336	13902336		G	0.529	0.09091	A	1.866e-09	0.0001728	no
3	BICF2P601431	49166877		A	0.529	0.09091	G	1.866e-09	0.0001728	no
3	BICF2S23649907	49358963		T	0.529	0.09091	C	1.866e-09	0.0001728	no
29	BICF2P1123240	39351180		C	0.5672	0.1212	T	1.874e-09	0.0001735	no
37	chr37_6578736	6578736		G	0.5662	0.1212	T	1.877e-09	0.0001738	no
17	BICF2G630283856	51802373		T	0.5652	0.1212	A	1.879e-09	0.000174	no
17	BICF2G630283943	51871671		T	0.5652	0.1212	C	1.879e-09	0.000174	no
17	BICF2P61531	51887286		A	0.5652	0.1212	G	1.879e-09	0.000174	no
17	BICF2G630284067	52007367		C	0.5652	0.1212	T	1.879e-09	0.000174	no
18	BICF2S23044504	31114045		G	0.5652	0.1212	A	1.879e-09	0.000174	no
29	BICF2S23439708	10868237		A	0.5652	0.1212	G	1.879e-09	0.000174	no
29	BICF2S23439709	10868285		C	0.5652	0.1212	T	1.879e-09	0.000174	no
29	BICF2P856958	10904107		A	0.5652	0.1212	G	1.879e-09	0.000174	no
29	TIGRP2P364674_rs8622341	10959107		T	0.5652	0.1212	A	1.879e-09	0.000174	no
29	BICF2P1444392	39307357		T	0.5652	0.1212	C	1.879e-09	0.000174	no
29	BICF2P120167	39472751		G	0.5652	0.1212	A	1.879e-09	0.000174	no
29	chr29_39545310	39545310		T	0.5652	0.1212	C	1.879e-09	0.000174	no
31	BICF2G630731813	10659693		G	0.5652	0.1212	A	1.879e-09	0.000174	no
37	BICF2G630126399	6501609		T	0.5652	0.1212	C	1.879e-09	0.000174	no
37	TIGRP2P423673_rs8729045	6514678		A	0.5652	0.1212	G	1.879e-09	0.000174	no
14	BICF2S22954415	50585877		T	0.1159	0.5	G	1.89e-09	0.000175	no
14	BICF2P431588	50600672		T	0.1159	0.5	C	1.89e-09	0.000175	no
4	BICF2G630181265	87378753		A	0.3088	0.7576	G	1.894e-09	0.0001754	no
31	BICF2P1341421	38696242		A	0.4478	0.0303	G	1.946e-09	0.0001802	no
2	BICF2P598735	69455753		A	0.3986	0	G	1.959e-09	0.0001814	no
3	BICF2P552674	10959465		A	0.3986	0	C	1.959e-09	0.0001814	no
25	BICF2G630102475	35233730		C	0.3986	0	T	1.959e-09	0.0001814	no
34	BICF2P1453987	15272918		A	0.3986	0	G	1.959e-09	0.0001814	no
37	BICF2P1053159	20673880		T	0.3986	0	C	1.959e-09	0.0001814	no
37	BICF2P1089690	20698292		C	0.3986	0	T	1.959e-09	0.0001814	no
37	BICF2S2319269	20760606		C	0.3986	0	T	1.959e-09	0.0001814	no
37	BICF2P385927	22887120		C	0.3986	0	T	1.959e-09	0.0001814	no
11	BICF2G630293850	14956297		C	0.3529	0.803	T	1.966e-09	0.0001821	no
8	BICF2P1209803	47509551		T	0.3696	0.8182	C	2e-09	0.0001853	no
14	BICF2G630524267	21871543		C	0.3696	0.8182	T	2e-09	0.0001853	no
14	BICF2G630524272	21971679		T	0.3696	0.8182	C	2e-09	0.0001853	no
14	BICF2G630524273	21974475		C	0.3696	0.8182	T	2e-09	0.0001853	no
14	BICF2G630524275	21989762		A	0.3696	0.8182	G	2e-09	0.0001853	no
14	BICF2G630524291	22006302		T	0.3696	0.8182	C	2e-09	0.0001853	no
14	BICF2G630524308	22024352		A	0.3696	0.8182	C	2e-09	0.0001853	no
34	BICF2P722203	3630846		C	0.3696	0.8182	T	2e-09	0.0001853	no
34	BICF2S2303820	3643525		T	0.3696	0.8182	C	2e-09	0.0001853	no
34	BICF2S23660760	3804884		A	0.3696	0.8182	G	2e-09	0.0001853	no
34	BICF2P1075823	3842856		C	0.3696	0.8182	T	2e-09	0.0001853	no
34	chr34_3858030	3858030		C	0.3696	0.8182	T	2e-09	0.0001853	no
34	BICF2P646983	3883509		A	0.3696	0.8182	G	2e-09	0.0001853	no
34	BICF2P1378361	3916335		A	0.3696	0.8182	G	2e-09	0.0001853	no
34	BICF2S23637252	3976748		C	0.3696	0.8182	T	2e-09	0.0001853	no
34	TIGRP2P403030_rs8728266	4007508		G	0.3696	0.8182	A	2e-09	0.0001853	no
34	BICF2P1283244	4018093		A	0.3696	0.8182	T	2e-09	0.0001853	no
34	chr34_4031099	4031099		G	0.3696	0.8182	A	2e-09	0.0001853	no
34	BICF2P1501375	892511		C	0.3696	0.8182	T	2e-09	0.0001853	no
17	chr17_48179099	48179099		G	0.3382	0.7879	T	2.006e-09	0.0001858	no
17	chr17_54467419	54467419		G	0.1449	0.5455	A	2.01e-09	0.0001861	no
17	TIGRP2P235372_rs8737958	54480595		A	0.1449	0.5455	G	2.01e-09	0.0001861	no
17	BICF2P687424	54487883		C	0.1449	0.5455	T	2.01e-09	0.0001861	no
17	chr17_54498698	54498698		T	0.1449	0.5455	G	2.01e-09	0.0001861	no
17	BICF2P1406555	54529805		G	0.1449	0.5455	A	2.01e-09	0.0001861	no
17	BICF2P1406557	54529974		C	0.1449	0.5455	T	2.01e-09	0.0001861	no
17	BICF2P748333	54562972		C	0.1449	0.5455	T	2.01e-09	0.0001861	no
29	BICF2G630628939	29507635		G	0.1449	0.5455	T	2.01e-09	0.0001861	no
29	BICF2G630628944	29518062		C	0.1449	0.5455	T	2.01e-09	0.0001861	no
29	BICF2G630628962	29530462		C	0.1449	0.5455	A	2.01e-09	0.0001861	no
29	BICF2G630628990	29554146		C	0.1449	0.5455	T	2.01e-09	0.0001861	no
29	BICF2G630629012	29578804		G	0.1449	0.5455	A	2.01e-09	0.0001861	no
29	BICF2G630629042	29623409		A	0.1449	0.5455	G	2.01e-09	0.0001861	no
3	BICF2P450187	10775839		C	0.4	0	A	2.042e-09	0.0001891	no
37	chr37_30110071	30110071		A	0.4242	0.01515	C	2.057e-09	0.0001904	no
4	TIGRP2P68365_rs8559436	86771337		A	0.2971	0.7424	G	2.063e-09	0.000191	no
7	chr7_15792548	15792548		G	0.3551	0.803	T	2.146e-09	0.0001987	no
7	BICF2G630553435	15904130		C	0.3551	0.803	T	2.146e-09	0.0001987	no
10	chr10_68448933	68448933		T	0.3551	0.803	C	2.146e-09	0.0001987	no
11	BICF2G630294149	15423805		G	0.3551	0.803	A	2.146e-09	0.0001987	no
11	BICF2G630294152	15428802		T	0.3551	0.803	C	2.146e-09	0.0001987	no
11	BICF2G630294248	15548838		T	0.3551	0.803	C	2.146e-09	0.0001987	no
3	BICF2G630358638	88428869		A	0.447	0.0303	C	2.147e-09	0.0001988	no
4	BICF2G630181172	87324996		G	0.3116	0.7576	A	2.187e-09	0.0002025	no
17	BICF2P484429	47678966		T	0.5833	0.1364	C	2.211e-09	0.0002047	no
7	chr7_16224640	16224640		A	0.3261	0.7727	G	2.244e-09	0.0002078	no
10	chr10_26594146	26594146		C	0.2424	0.6818	T	2.249e-09	0.0002083	no
14	BICF2P1410172	5248244		A	0.2101	0.6364	G	2.25e-09	0.0002083	no
14	BICF2P766993	5270865		A	0.2101	0.6364	C	2.25e-09	0.0002083	no
5	BICF2G630188673	46850452		A	0.2143	0.6515	G	2.253e-09	0.0002086	no
29	BICF2P647086	10206290		C	0.5809	0.1364	T	2.286e-09	0.0002117	no
29	BICF2P942565	10262015		G	0.5797	0.1364	A	2.323e-09	0.0002151	no
31	BICF2P1074965	10175873		C	0.4203	0.8636	G	2.323e-09	0.0002151	no
31	BICF2S23710164	10277359		G	0.4203	0.8636	A	2.323e-09	0.0002151	no
35	TIGRP2P407996_rs8945804	16428731		G	0.06618	0.4091	T	2.328e-09	0.0002156	no
34	BICF2P843865	40474978		T	0.2464	0.6818	A	2.33e-09	0.0002158	no
34	BICF2S23419736	40490205		T	0.2464	0.6818	C	2.33e-09	0.0002158	no
17	BICF2S22912901	53267254		G	0.3984	0.8485	A	2.351e-09	0.0002177	no
27	BICF2P1330553	42172162		C	0.007576	0.2727	T	2.351e-09	0.0002177	no
3	BICF2P1093594	48315618		G	0.5074	0.07576	T	2.353e-09	0.0002179	no
3	BICF2S23513086	51021545		A	0.4203	0.01515	G	2.363e-09	0.0002189	no
3	BICF2S22910036	51050820		A	0.4203	0.01515	G	2.363e-09	0.0002189	no
25	BICF2G630102332	34133333		A	0.4203	0.01515	G	2.363e-09	0.0002189	no
25	BICF2S24320072	34186630		A	0.4203	0.01515	C	2.363e-09	0.0002189	no
25	BICF2G630102413	34194659		T	0.4203	0.01515	C	2.363e-09	0.0002189	no
25	chr25_34195017	34195017		T	0.4203	0.01515	C	2.363e-09	0.0002189	no
25	TIGRP2P329497_rs9216494	34231079		T	0.4203	0.01515	C	2.363e-09	0.0002189	no
25	BICF2P769722	34239225		A	0.4203	0.01515	G	2.363e-09	0.0002189	no
25	BICF2P386432	34373536		C	0.4203	0.01515	T	2.363e-09	0.0002189	no
37	BICF2P935368	29876021		C	0.4203	0.01515	T	2.363e-09	0.0002189	no
37	BICF2G630135204	29910426		T	0.4203	0.01515	C	2.363e-09	0.0002189	no
37	chr37_30110190	30110190		A	0.4203	0.01515	G	2.363e-09	0.0002189	no
37	chr37_30120818	30120818		G	0.4203	0.01515	A	2.363e-09	0.0002189	no
37	BICF2G630135382	30121563		C	0.4203	0.01515	T	2.363e-09	0.0002189	no
5	BICF2S23448260	37649590		A	0.1667	0.5758	G	2.365e-09	0.000219	no
5	BICF2P83298	37668541		A	0.1667	0.5758	G	2.365e-09	0.000219	no
5	BICF2P370831	37678490		C	0.1667	0.5758	G	2.365e-09	0.000219	no
5	BICF2G630185562	37708531		A	0.1667	0.5758	G	2.365e-09	0.000219	no
19	BICF2P630834	25150446		G	0.4462	0.0303	A	2.375e-09	0.0002199	no
3	BICF2P797490	55026814		T	0.4308	0.01562	C	2.395e-09	0.0002218	no
3	BICF2G630706333	30704331		C	0.1884	0.6061	A	2.442e-09	0.0002261	no
3	chr3_30798063	30798063		T	0.1884	0.6061	C	2.442e-09	0.0002261	no
3	BICF2G630706563	30880280		A	0.1884	0.6061	G	2.442e-09	0.0002261	no
3	BICF2G630706577	30931071		A	0.1884	0.6061	G	2.442e-09	0.0002261	no
3	BICF2G630706596	30968270		T	0.1884	0.6061	G	2.442e-09	0.0002261	no
3	BICF2G630706607	30983334		A	0.1884	0.6061	G	2.442e-09	0.0002261	no
4	BICF2G630180537	86785449		G	0.1884	0.6061	A	2.442e-09	0.0002261	no
4	BICF2P807597	86792380		G	0.1884	0.6061	A	2.442e-09	0.0002261	no
4	BICF2G630180572	86813117		A	0.1884	0.6061	G	2.442e-09	0.0002261	no
4	TIGRP2P68396_rs8788247	86836049		A	0.1884	0.6061	G	2.442e-09	0.0002261	no
17	BICF2G630285056	53945270		C	0.1884	0.6061	T	2.442e-09	0.0002261	no
32	chr32_36570980	36570980		T	0.1884	0.6061	C	2.442e-09	0.0002261	no
29	BICF2S22921573	37902190		C	0.5435	0.1061	T	2.503e-09	0.0002318	no
3	BICF2S23343243	4447443		C	0.5985	0.1515	A	2.519e-09	0.0002333	no
35	TIGRP2P408308_rs8839980	17377935		T	0.4855	0.06061	G	2.52e-09	0.0002333	no
15	chr15_56018720	56018720		C	0.02941	0.3281	T	2.545e-09	0.0002357	no
29	BICF2S23661801	38177740		A	0.5441	0.1061	C	2.551e-09	0.0002362	no
29	TIGRP2P364413_rs8658755	10284814		A	0.4918	0.06061	G	2.595e-09	0.0002403	no
2	BICF2P963349	78833163		C	0.442	0.0303	T	2.607e-09	0.0002414	no
3	BICF2G630704771	28188642		A	0.442	0.0303	G	2.607e-09	0.0002414	no
3	BICF2G630359825	89255947		T	0.442	0.0303	G	2.607e-09	0.0002414	no
3	BICF2P964095	89583574		G	0.442	0.0303	C	2.607e-09	0.0002414	no
3	BICF2G630360272	89601867		G	0.442	0.0303	A	2.607e-09	0.0002414	no
3	BICF2G630360278	89607137		T	0.442	0.0303	C	2.607e-09	0.0002414	no
3	BICF2G630360337	89701358		A	0.442	0.0303	G	2.607e-09	0.0002414	no
19	BICF2S23428932	22153177		G	0.442	0.0303	A	2.607e-09	0.0002414	no
19	BICF2G63044634	22301138		G	0.442	0.0303	A	2.607e-09	0.0002414	no
19	BICF2G63044636	22309791		A	0.442	0.0303	G	2.607e-09	0.0002414	no
19	BICF2G63044647	22324918		T	0.442	0.0303	C	2.607e-09	0.0002414	no
28	BICF2G630266693	31415952		T	0.442	0.0303	C	2.607e-09	0.0002414	no
28	TIGRP2P360338_rs8679267	31445012		T	0.442	0.0303	C	2.607e-09	0.0002414	no
28	BICF2G630266483	31787942		G	0.442	0.0303	T	2.607e-09	0.0002414	no
28	BICF2G630266292	31924531		C	0.442	0.0303	T	2.607e-09	0.0002414	no
28	BICF2P513614	31936728		A	0.442	0.0303	G	2.607e-09	0.0002414	no
29	chr29_33055370	33055370		C	0.125	0.5345	T	2.629e-09	0.0002434	no
18	TIGRP2P247091_rs8758991	27101360		G	0.2131	0.6515	A	2.64e-09	0.0002445	no
3	BICF2G630362033	91700394		C	0.4191	0.01515	A	2.648e-09	0.0002452	no
14	BICF2P1292795	25196014		A	0.4638	0.04545	G	2.656e-09	0.000246	no
14	BICF2P925743	25274276		A	0.4638	0.04545	G	2.656e-09	0.000246	no
29	BICF2P320895	9214371		C	0.4638	0.04545	T	2.656e-09	0.000246	no
29	BICF2P75477	9387425		T	0.4638	0.04545	C	2.656e-09	0.000246	no
29	BICF2P430969	9411363		A	0.4638	0.04545	C	2.656e-09	0.000246	no
29	BICF2S2454611	9441986		C	0.4638	0.04545	T	2.656e-09	0.000246	no
10	chr10_26954288	26954288		A	0.05797	0.3906	G	2.686e-09	0.0002487	no
2	TIGRP2P31842_rs9221139	78516615		G	0.5956	0.1515	C	2.688e-09	0.0002489	no
17	BICF2G630204321	46358325		C	0.4044	0.8485	T	2.688e-09	0.0002489	no
7	BICF2G630552152	14442625		A	0.1377	0.5303	G	2.74e-09	0.0002537	no
7	BICF2G630552157	14453222		T	0.1377	0.5303	C	2.74e-09	0.0002537	no
7	BICF2G630552163	14463569		T	0.1377	0.5303	C	2.74e-09	0.0002537	no
7	BICF2G630552188	14481417		A	0.1377	0.5303	G	2.74e-09	0.0002537	no
7	BICF2G630552193	14489265		A	0.1377	0.5303	C	2.74e-09	0.0002537	no
7	BICF2G630552245	14521827		A	0.1377	0.5303	C	2.74e-09	0.0002537	no
7	BICF2G630552265	14543806		T	0.1377	0.5303	C	2.74e-09	0.0002537	no
29	BICF2P267638	28502485		C	0.1377	0.5303	T	2.74e-09	0.0002537	no
29	BICF2G630628313	28514538		G	0.1377	0.5303	A	2.74e-09	0.0002537	no
29	BICF2P222419	28543431		A	0.1377	0.5303	G	2.74e-09	0.0002537	no
29	BICF2G630628663	28955898		G	0.1377	0.5303	T	2.74e-09	0.0002537	no
29	BICF2G630628666	29029761		G	0.1377	0.5303	A	2.74e-09	0.0002537	no
30	BICF2G630411459	4339333		G	0.1377	0.5303	A	2.74e-09	0.0002537	no
14	BICF2P158251	1474938		G	0.1846	0.6061	T	2.745e-09	0.0002542	no
14	BICF2S2331113	50438840		A	0.1176	0.5	G	2.745e-09	0.0002542	no
2	TIGRP2P31825_rs9111468	78489105		C	0.5942	0.1515	T	2.772e-09	0.0002567	no
2	BICF2S22964432	78491687		G	0.5942	0.1515	A	2.772e-09	0.0002567	no
3	BICF2P35114	3364874		C	0.5942	0.1515	T	2.772e-09	0.0002567	no
3	BICF2P1038060	3732388		T	0.5942	0.1515	C	2.772e-09	0.0002567	no
17	BICF2G630204945	45676448		G	0.4058	0.8485	T	2.772e-09	0.0002567	no
17	TIGRP2P233205_rs8645846	45694308		A	0.4058	0.8485	G	2.772e-09	0.0002567	no
17	TIGRP2P234924_rs8681595	53215254		G	0.4058	0.8485	A	2.772e-09	0.0002567	no
1	BICF2S2349447	26266774		A	0.02174	0.303	G	2.805e-09	0.0002597	no
1	chr1_26513549	26513549		T	0.02174	0.303	C	2.805e-09	0.0002597	no
1	chr1_26546595	26546595		T	0.02174	0.303	G	2.805e-09	0.0002597	no
14	chr14_5624038	5624038		G	0.2077	0.6364	A	2.878e-09	0.0002665	no
3	chr3_21998566	21998566		C	0.4632	0.04545	T	2.889e-09	0.0002675	no
14	BICF2S23225951	22487605		A	0.4632	0.04545	G	2.889e-09	0.0002675	no
26	BICF2S23544425	33070425		G	0.4206	0.01515	A	2.933e-09	0.0002716	no
3	BICF2S2359279	21969170		T	0.471	0.04688	C	2.942e-09	0.0002724	no
6	BICF2G630166482	15531040		A	0.1014	0.4697	T	2.953e-09	0.0002735	no
3	BICF2G630362013	91649988		T	0.4179	0.01515	C	2.973e-09	0.0002753	no
3	BICF2S22917226	91858198		A	0.4179	0.01515	C	2.973e-09	0.0002753	no
3	BICF2P688425	53091594		G	0.3913	0	T	3.094e-09	0.0002866	no
3	BICF2P39442	53132671		C	0.3913	0	T	3.094e-09	0.0002866	no
3	BICF2S2332226	53145016		C	0.3913	0	T	3.094e-09	0.0002866	no
3	BICF2P195763	53254059		C	0.3913	0	A	3.094e-09	0.0002866	no
3	BICF2P948021	53295179		G	0.3913	0	A	3.094e-09	0.0002866	no
3	BICF2P948022	53295485		A	0.3913	0	G	3.094e-09	0.0002866	no
3	BICF2P1043804	53300461		C	0.3913	0	T	3.094e-09	0.0002866	no
25	BICF2P868939	37088295		T	0.3913	0	C	3.094e-09	0.0002866	no
25	BICF2P209696	37201579		G	0.3913	0	A	3.094e-09	0.0002866	no
25	BICF2P289831	37241838		A	0.3913	0	T	3.094e-09	0.0002866	no
25	BICF2S23433282	37272526		T	0.3913	0	C	3.094e-09	0.0002866	no
25	BICF2P1411564	37291895		T	0.3913	0	G	3.094e-09	0.0002866	no
34	BICF2S23337876	15455284		T	0.3913	0	C	3.094e-09	0.0002866	no
34	BICF2S23250497	15462366		A	0.3913	0	G	3.094e-09	0.0002866	no
37	BICF2P1109127	22268353		A	0.3913	0	G	3.094e-09	0.0002866	no
37	chr37_24959577	24959577		G	0.3913	0	A	3.094e-09	0.0002866	no
37	BICF2P769440	25022343		G	0.3913	0	A	3.094e-09	0.0002866	no
3	BICF2P52992	48800226		T	0.5217	0.09091	C	3.146e-09	0.0002913	no
10	BICF2S23419942	68215531		G	0.5217	0.09091	A	3.146e-09	0.0002913	no
10	BICF2S23213424	68309067		G	0.5217	0.09091	A	3.146e-09	0.0002913	no
34	BICF2S23350135	3188830		T	0.3731	0.8182	G	3.148e-09	0.0002915	no
37	BICF2P423702	25883389		C	0.3913	0.8333	T	3.198e-09	0.0002961	no
3	BICF2P147859	78825805		T	0.2754	0.7121	G	3.229e-09	0.000299	no
7	BICF2P1268962	17899577		A	0.2754	0.7121	G	3.229e-09	0.000299	no
22	TIGRP2P296125_rs9150773	51300405		T	0.558	0.1212	C	3.229e-09	0.000299	no
37	BICF2P550941	22933623		A	0.558	0.1212	G	3.229e-09	0.000299	no
37	BICF2P503082	6542661		T	0.558	0.1212	C	3.229e-09	0.000299	no
32	BICF2G630590852	21815535		G	0.5597	0.1212	A	3.261e-09	0.000302	no
3	BICF2P266385	49015531		G	0.5221	0.09091	A	3.267e-09	0.0003025	no
18	BICF2P420552	8582486		C	0.2879	0.7344	T	3.32e-09	0.0003074	no
14	BICF2G630524310	22029863		C	0.375	0.8182	T	3.356e-09	0.0003108	no
16	BICF2P625998	57072972		A	0.1594	0.5606	G	3.372e-09	0.0003123	no
3	BICF2P1317713	53643185		G	0.3897	0	C	3.526e-09	0.0003265	no
25	G1292f3S18	37160698		G	0.3897	0	T	3.526e-09	0.0003265	no
37	BICF2S23416167	22010083		T	0.3897	0	C	3.526e-09	0.0003265	no
37	BICF2G630130476	24825116		T	0.3897	0	C	3.526e-09	0.0003265	no
10	BICF2G630478366	19907778		T	0.1691	0.5758	G	3.546e-09	0.0003284	no
37	BICF2G630128871	23448669		T	0.1691	0.5758	G	3.546e-09	0.0003284	no
26	BICF2S23225262	11379384		T	0.0942	0.4545	C	3.563e-09	0.0003299	no
38	chr38_1015480	1015480		C	0.0942	0.4545	A	3.563e-09	0.0003299	no
38	chr38_812940	812940		C	0.0942	0.4545	T	3.563e-09	0.0003299	no
18	BICF2S23253766	8078046		A	0.3162	0.7576	G	3.563e-09	0.00033	no
14	BICF2G630523882	21312875		C	0.3768	0.8182	A	3.572e-09	0.0003308	no
14	BICF2G630523915	21364573		C	0.3768	0.8182	T	3.572e-09	0.0003308	no
14	BICF2G630524113	21699376		T	0.3768	0.8182	C	3.572e-09	0.0003308	no
7	BICF2G630552427	14820976		G	0.1364	0.5303	A	3.591e-09	0.0003326	no
3	BICF2P1180930	11234103		T	0.1812	0.5909	C	3.623e-09	0.0003355	no
3	BICF2P1177107	11269397		T	0.1812	0.5909	C	3.623e-09	0.0003355	no
14	BICF2S23514965	51504822		C	0.1812	0.5909	T	3.623e-09	0.0003355	no
32	TIGRP2P383976_rs8968931	37321831		A	0.1812	0.5909	G	3.623e-09	0.0003355	no
38	chr38_964654	964654		G	0.09091	0.4545	C	3.629e-09	0.0003361	no
31	BICF2P201164	39364930		G	0.3971	0	A	3.634e-09	0.0003365	no
5	BICF2P455561	22447083		A	0.5	0.07576	C	3.726e-09	0.000345	no
5	BICF2P1106352	22463686		G	0.5	0.07576	A	3.726e-09	0.000345	no
4	BICF2G630180625	86881823		T	0.1791	0.5909	G	3.742e-09	0.0003465	no
2	BICF2P667535	80471324		C	0.413	0.01515	T	3.772e-09	0.0003493	no
25	BICF2G630102350	34134696		C	0.413	0.01515	T	3.772e-09	0.0003493	no
33	BICF2S23055690	26797805		G	0.413	0.01515	T	3.772e-09	0.0003493	no
37	BICF2G630135383	30121692		G	0.413	0.01515	C	3.772e-09	0.0003493	no
29	BICF2P1011666	16558820		T	0.2391	0.6667	C	3.788e-09	0.0003507	no
29	BICF2S23547659	16873592		T	0.2391	0.6667	C	3.788e-09	0.0003507	no
29	BICF2P1173358	16883312		T	0.2391	0.6667	C	3.788e-09	0.0003507	no
29	BICF2P747994	16894142		G	0.2391	0.6667	A	3.788e-09	0.0003507	no
29	BICF2P643656	16908123		C	0.2391	0.6667	T	3.788e-09	0.0003507	no
29	BICF2P413138	17186520		T	0.2391	0.6667	C	3.788e-09	0.0003507	no
29	BICF2P527413	17195687		G	0.2391	0.6667	A	3.788e-09	0.0003507	no
10	chr10_22413677	22413677		A	0.2015	0.6212	G	3.817e-09	0.0003535	no
16	BICF2G630820053	54389039		G	0.2015	0.6212	A	3.817e-09	0.0003535	no
27	BICF2P1044575	23056836		C	0.1769	0.5909	T	3.864e-09	0.0003578	no
14	BICF2P640806	22836666		G	0.3623	0.803	A	3.866e-09	0.000358	no
8	BICF2G630413238	56751899		T	0.3043	0.7424	G	3.893e-09	0.0003605	no
8	BICF2G630413339	56870182		T	0.3043	0.7424	C	3.893e-09	0.0003605	no
14	chr14_28536640	28536640		G	0.3043	0.7424	A	3.893e-09	0.0003605	no
18	TIGRP2P254826_rs9045048	6916173		T	0.3043	0.7424	C	3.893e-09	0.0003605	no
18	BICF2P1021011	6958575		G	0.3043	0.7424	T	3.893e-09	0.0003605	no
18	BICF2P396078	6973409		A	0.3043	0.7424	G	3.893e-09	0.0003605	no
18	BICF2P169495	7044018		A	0.3043	0.7424	G	3.893e-09	0.0003605	no
18	TIGRP2P238176_rs8962695	7152300		A	0.3043	0.7424	G	3.893e-09	0.0003605	no
18	BICF2S23316838	7246288		C	0.3043	0.7424	G	3.893e-09	0.0003605	no
31	BICF2G630731782	10629416		C	0.5758	0.1364	T	3.9e-09	0.0003611	no
[truncated: 3,295 more rows]

## Sheet: Table_S3 Variety_Polymorphic
CHR	Base (UU_Cfam_GSD1.0)	A1	A1 Frequency 4 MBT	A1 Frequency 4 BT	A2	P 4BT_v_4MBT (VCF DOG10K)	Array Variant (canFam4)	P ACROSS_BREED_HEIGHT	P ACROSS_BREED_WEIGHT	P Between_ varieties_array (MBT=69, BT =33)	Feature	Gene	Transcript	Position in cds	Amino acid change (if any)
1	29753955	T	0	0.75	C	0.001946	.	0.2366	0.4566	.	.	.	.	.	.
1	29754005	TA	0	0.75	T	0.001946	.	0.2757	0.2165	.	.	.	.	.	.
1	29754018	T	0	0.75	C	0.001946	.	0.2757	0.2165	.	.	.	.	.	.
1	29754096	C	0	0.75	T	0.001946	.	0.2374	0.2248	.	.	.	.	.	.
1	29754116	C	0.125	0	A	0.3017	.	0.9199	0.5479	.	.	.	.	.	.
1	29754393	C	0	0.75	T	0.001946	.	0.5173	0.242	.	.	.	.	.	.
1	29754470	G	0	0.75	A	0.001946	.	0.1805	0.4583	.	.	.	.	.	.
1	29754545	T	0	0.875	TC	0.0004192	.	0.4865	0.269	.	.	.	.	.	.
1	29754668	C	0	0.75	T	0.001946	.	0.5611	0.2394	.	.	.	.	.	.
1	29754677	G	0	0.75	T	0.001946	.	0.5297	0.2457	.	.	.	.	.	.
1	29754706	G	0	0.75	A	0.001946	.	0.5297	0.2457	.	.	.	.	.	.
1	29755279	C	0	0.75	A	0.001946	.	0.3462	0.3519	.	.	.	.	.	.
1	29755555	C	0	0.75	G	0.001946	.	0.4681	0.07176	.	.	.	.	.	.
1	29755695	CAA	0	0.75	CA	0.001946	.	0.3177	0.3598	.	.	.	.	.	.
1	29755697	AG	0	0.75	A	0.001946	.	0.3177	0.3598	.	.	.	.	.	.
1	29755698	G	0	0.75	*	0.001946	.	0.3177	0.3598	.	.	.	.	.	.
1	29755699	TA	0	0.75	T	0.001946	.	0.3177	0.3598	.	.	.	.	.	.
1	29755702	T	0	0.75	G	0.001946	.	0.3177	0.3598	.	.	.	.	.	.
1	29755704	AC	0	0.75	A	0.001946	.	0.3177	0.3598	.	.	.	.	.	.
1	29755707	C	0	0.75	G	0.001946	.	0.3177	0.3598	.	.	.	.	.	.
1	29755801	CT	0	0.75	C	0.001946	.	0.3815	0.3192	.	.	.	.	.	.
1	29755803	T	0	0.75	TC	0.001946	.	0.3815	0.3192	.	.	.	.	.	.
1	29755960	TAA	0.375	0.625	TAAA	0.3173	.	0.4674	0.1064	.	.	.	.	.	.
1	29756032	G	0	0.75	A	0.001946	.	0.4972	0.0825	.	.	.	.	.	.
1	29756051	G	0	0.75	A	0.001946	.	0.3631	0.3519	.	.	.	.	.	.
1	29757364	AT	0	0.75	A	0.001946	.	0.6617	0.3742	.	.	.	.	.	.
1	29757465	GCAT	0	0.75	G	0.001946	.	0.01608	0.9151	.	.	.	.	.	.
1	29757871	T	0.125	0.25	G	0.5218	.	0.001092	0.1092	.	.	.	.	.	.
1	29757872	T	0.125	0.25	A	0.5218	.	0.001092	0.1092	.	.	.	.	.	.
1	29758045	A	0	0.75	G	0.001946	.	0.7669	0.1916	.	.	.	.	.	.
1	29758870	A	0	0.75	G	0.001946	.	0.009727	0.9565	.	.	.	.	.	.
1	29759738	CTA	0	0.75	GTA	0.001946	.	0.00152	0.6824	.	.	.	.	.	.
1	29759770	T	0	0.75	C	0.001946	.	0.1036	0.4334	.	.	.	.	.	.
1	29759834	A	0	0.75	C	0.001946	.	0.01068	0.9669	.	.	.	.	.	.
1	29761232	*	0.125	0	T	0.3017	.	0.06879	0.4932	.	.	.	.	.	.
1	29761416	C	0.125	0.75	CCT	0.01174	.	0.4535	0.1583	.	.	.	.	.	.
1	29761417	*	0.125	0.75	CT	0.01174	.	0.3918	0.1817	.	.	.	.	.	.
1	29761432	G	0	0.875	A	0.0004192	.	0.1403	0.3309	.	.	.	.	.	.
1	29761641	A	0.875	0.125	G	0.0027	.	0.07877	0.6078	.	.	.	.	.	.
1	29761711	T	0.875	0.125	C	0.0027	.	0.09673	0.524	.	.	.	.	.	.
1	29762774	C	0.125	0.125	A	1	.	0.06923	0.004835	.	.	.	.	.	.
1	29763124	A	0.125	0.125	ATC	1	.	0.06156	0.00395	.	.	.	.	.	.
1	29763593	T	0.125	0.125	C	1	.	0.7437	0.07601	.	.	.	.	.	.
1	29764210	T	0.125	0.125	C	1	.	0.1648	0.05187	.	.	.	.	.	.
1	29764368	C	0.125	0.125	T	1	.	0.7794	0.1171	.	.	.	.	.	.
1	29764422	G	0.125	0.125	T	1	.	0.6501	0.1677	.	.	.	.	.	.
1	29764613	C	0.125	0.125	G	1	.	0.03302	0.727	.	.	.	.	.	.
1	29765497	A	0.125	0.125	G	1	.	0.6803	0.2332	.	.	.	.	.	.
1	29765620	C	0.125	0.125	T	1	.	0.7715	0.195	.	.	.	.	.	.
1	29765755	T	0.125	0.125	C	1	.	0.7064	0.1944	.	.	.	.	.	.
1	29766596	T	0.125	0.125	C	1	.	0.7896	0.1935	.	.	.	.	.	.
1	29766619	A	0	0.125	AT	0.3017	.	0.3003	0.7064	.	.	.	.	.	.
1	29766980	A	0.125	0.125	T	1	.	0.7628	0.1843	.	.	.	.	.	.
1	29767383	C	0.125	0.125	T	1	.	0.009413	0.9441	.	.	.	.	.	.
1	29767681	TATCTATC	0.125	0.125	TATCTATCATCTATC	1	.	0.4156	0.2257	.	.	.	.	.	.
1	29767684	*	0.125	0.125	CT	1	.	0.4427	0.9959	.	.	.	.	.	.
1	29767685	*	0.125	0.125	TATCATCTATC	1	.	0.4109	0.9494	.	.	.	.	.	.
1	29767688	*	0.125	0.125	C	1	.	0.4352	0.3204	.	.	.	.	.	.
1	29768167	G	0.125	0.125	A	1	.	0.7964	0.09741	.	.	.	.	.	.
1	29768175	G	0.125	0.125	A	1	.	0.05351	0.4241	.	.	.	.	.	.
1	29768192	TA	0.125	0.125	T	1	.	0.7214	0.08272	.	.	.	.	.	.
1	29768238	T	0.125	0.125	C	1	.	0.76	0.08882	.	.	.	.	.	.
1	29768512	A	0.125	0.125	ATCTC	1	.	0.05685	0.4623	.	.	.	.	.	.
1	29768514	*	0.125	0.125	C	1	.	0.06797	0.3698	.	.	.	.	.	.
1	29768518	G	0.125	0.125	C	1	.	0.05685	0.4623	.	.	.	.	.	.
1	29768715	A	0.125	0.125	T	1	.	0.8126	0.09997	.	.	.	.	.	.
1	29768830	G	0.125	0.125	A	1	.	0.01403	0.6897	.	.	.	.	.	.
1	29769272	G	0.125	0.125	A	1	.	0.6307	0.2721	.	.	.	.	.	.
1	29770093	A	0.125	0.125	G	1	.	0.416	0.009021	.	.	.	.	.	.
1	29771599	CCT	0	0.125	CCTCT	0.3017	.	0.9487	0.8192	.	.	.	.	.	.
1	29771984	T	0	0.75	C	0.001946	.	0.8135	0.1257	.	.	.	.	.	.
1	29772989	T	0	0.75	G	0.001946	.	0.07195	0.005407	.	.	.	.	.	.
1	29773028	CACTCTAGCAGAGGGAACT	0.125	0.875	C	0.0027	.	0.8631	0.6177	.	.	.	.	.	.
1	29773661	A	0	0.75	C	0.001946	.	0.6119	0.479	.	.	.	.	.	.
1	29773876	T	0.125	0.125	A	1	.	0.9867	0.9972	.	.	.	.	.	.
1	29774894	A	0.875	0.125	T	0.0027	.	0.838	0.02831	.	.	.	.	.	.
1	29775164	A	0	0.75	*	0.001946	.	0.8241	0.1916	.	.	.	.	.	.
1	29775617	G	0.75	0.125	C	0.01174	.	0.09209	0.3026	.	.	.	.	.	.
1	29775785	T	0	0.75	C	0.001946	.	0.2837	0.08603	.	.	.	.	.	.
1	29775939	G	0.125	0.875	C	0.0027	.	0.6353	0.02964	.	missense_variant	IL20RA	XM_038526128.1	227	P/R
1	29776029	G	0	0.75	C	0.001946	.	0.1137	0.05217	.	.	.	.	.	.
1	29776030	C	0	0.75	A	0.001946	.	0.1137	0.05217	.	.	.	.	.	.
1	29778073	T	0	0.125	TTTAC	0.3017	.	0.1421	0.003692	.	.	.	.	.	.
1	29778601	T	0.125	0	TTTAA	0.3017	.	0.3898	0.5083	.	.	.	.	.	.
1	29778615	ATTTTTTT	0.125	0	AT	0.3017	.	0.06178	0.9859	.	.	.	.	.	.
1	29778616	T	0.125	0	*	0.3017	.	0.0547	0.8451	.	.	.	.	.	.
1	29778617	T	0.125	0	*	0.3017	.	0.415	0.5339	.	.	.	.	.	.
1	29778618	T	0.125	0	*	0.3017	.	0.4949	0.3487	.	.	.	.	.	.
1	29780570	AAAGAG	0.125	0.125	AGAGAAGAG	1	.	0.3352	0.1056	.	.	.	.	.	.
1	29780574	AAGAGAG	0.125	0	*	0.3017	.	0.7583	0.8338	.	.	.	.	.	.
1	29789399	G	0.125	0.875	A	0.0027	.	0.003226	0.9857	.	.	.	.	.	.
1	29791578	C	0.125	0.875	A	0.0027	.	0.01043	0.6577	.	.	.	.	.	.
1	29791587	G	0.625	0.25	*	0.1306	.	0.8748	0.5637	.	.	.	.	.	.
1	29791588	*	0	0.25	AGAGAGAGAGAGAG	0.1306	.	0.1046	0.176	.	.	.	.	.	.
1	29791589	*	0	0.25	GA	0.1306	.	0.09055	0.1855	.	.	.	.	.	.
1	29795950	*	0.25	0.25	A	1	.	0.9929	0.8954	.	.	.	.	.	.
1	29796664	A	0.125	0.125	AAATCAATAAATCAATAAATC	1	.	0.9516	0.4822	.	.	.	.	.	.
1	29807265	T	0.125	0.125	C	1	.	0.114	0.1192	.	.	.	.	.	.
1	29808484	G	0	0.25	*	0.1306	.	0.03113	0.1452	.	.	.	.	.	.
1	29808486	*	0.5	0.375	G	0.6143	.	0.6659	0.6042	.	.	.	.	.	.
1	29809279	T	0	0.375	*	0.05466	.	0.8263	0.6524	.	.	.	.	.	.
1	29809280	*	0.5	0	T	0.02092	.	0.3378	0.5849	.	.	.	.	.	.
1	29809283	A	0.125	0.125	T	1	.	0.05703	0.0628	.	.	.	.	.	.
1	29813388	T	0	0.75	C	0.001946	.	0.08737	0.951	.	.	.	.	.	.
1	29813397	T	0	0.75	C	0.001946	.	0.08737	0.951	.	.	.	.	.	.
1	29813427	C	0.125	0	CCT	0.3017	.	0.07259	0.2428	.	.	.	.	.	.
1	29813429	T	0	0.75	*	0.001946	.	0.1288	0.9432	.	.	.	.	.	.
1	29813431	C	0.125	0.875	A	0.0027	.	0.3863	0.1035	.	.	.	.	.	.
1	29816829	GTC	0.125	0	GTCTC	0.3017	.	0.9918	0.954	.	.	.	.	.	.
1	29816831	*	0.125	0	CT	0.3017	.	0.8205	0.9326	.	.	.	.	.	.
1	29817348	*	0.25	0	CT	0.1306	.	0.3819	0.4166	.	.	.	.	.	.
1	29818746	T	0	0.75	G	0.001946	.	0.0005047	0.03184	.	.	.	.	.	.
1	29820292	A	0.125	0.125	C	1	.	0.1975	0.1653	.	.	.	.	.	.
1	29820977	C	0.125	0.875	T	0.0027	.	0.2974	0.3686	.	.	.	.	.	.
1	29824119	G	0.125	0.125	C	1	.	0.07777	0.08582	.	.	.	.	.	.
1	29824167	CAG	0.125	0	CAGAG	0.3017	.	0.1062	0.1602	.	.	.	.	.	.
1	29826440	AAAGAAG	0	0.125	AAAGAAGAAG	0.3017	.	0.618	0.4375	.	.	.	.	.	.
1	29827620	ATGTG	0.125	0.125	ATGTGTG	1	.	0.5166	0.5493	.	.	.	.	.	.
1	29827624	*	0	0.125	G	0.3017	.	0.9151	0.9092	.	.	.	.	.	.
1	29828209	GAAA	0.25	0	GAA	0.1306	.	0.4099	0.548	.	.	.	.	.	.
1	29836500	G	0	0.125	A	0.3017	.	0.8798	0.9159	.	.	.	.	.	.
1	29836502	GGT	0	0.125	AGT	0.3017	.	0.9071	0.8288	.	.	.	.	.	.
1	29837268	CAG	0.125	0.125	CAGAG	1	.	0.0941	0.4787	.	.	.	.	.	.
1	29837520	GA	0.375	0.625	*	0.3173	.	0.613	0.3842	.	.	.	.	.	.
1	29837522	G	0.375	0	GAGA	0.05466	.	0.0243	0.009001	.	.	.	.	.	.
1	29840014	GAA	0.125	0.125	GA	1	.	0.3951	0.376	.	.	.	.	.	.
1	29840447	A	0.125	0.125	G	1	.	0.02172	1.496e-05	.	.	.	.	.	.
1	29852663	*	0.125	0	A	0.3017	.	0.81	0.4663	.	.	.	.	.	.
1	29857037	TAA	0.25	0.25	TA	1	.	0.8457	0.9895	.	.	.	.	.	.
1	29857038	*	0.125	0	A	0.3017	.	0.7017	0.6882	.	.	.	.	.	.
1	29860769	*	0.875	0	TTTCTTTCTTTC	0.0004192	.	0.7239	0.8483	.	.	.	.	.	.
1	29860813	*	0.875	0	CTTTCTTTCTTTCTTTCTTTCTTTCTT	0.0004192	.	0.328	0.05268	.	.	.	.	.	.
1	29860815	*	0.875	0	TTCTTTCTTTCTTTCTTTCTTTC	0.0004192	.	0.2035	0.01805	.	.	.	.	.	.
1	29860870	*	0	0.625	TTC	0.007001	.	0.8216	0.5708	.	.	.	.	.	.
1	29863422	ATT	0.25	0.125	ATTT	0.5218	.	0.0115	0.009176	.	.	.	.	.	.
1	29865556	T	0.125	0	C	0.3017	.	0.451	0.5466	.	.	.	.	.	.
1	29875025	TAA	0.125	0.5	TAAA	0.1056	.	0.5967	0.7191	.	.	.	.	.	.
1	29877637	G	0.875	0.125	A	0.0027	.	0.7112	0.0223	.	.	.	.	.	.
1	29880518	T	0.125	0	TA	0.3017	.	0.77	0.5962	.	.	.	.	.	.
1	29883565	T	0.125	0	A	0.3017	.	0.862	0.7355	.	.	.	.	.	.
1	29885538	C	0	0.75	T	0.001946	.	0.2018	0.0003982	.	.	.	.	.	.
1	29889244	TAA	0	0.125	TA	0.3017	.	0.4502	0.2892	.	.	.	.	.	.
1	29891878	TA	0.125	0.375	TAA	0.2482	.	0.7316	0.2721	.	.	.	.	.	.
1	29893630	A	0.125	0.125	G	1	.	0.2681	0.7489	.	.	.	.	.	.
1	29894403	CT	0.125	0.625	CTT	0.03887	.	0.128	0.009052	.	.	.	.	.	.
1	29895174	T	0.125	0	A	0.3017	.	0.5678	0.7734	.	.	.	.	.	.
1	29895937	CTT	0	0.125	CT	0.3017	.	0.1882	0.7174	.	.	.	.	.	.
1	29900780	A	0	0.625	AT	0.007001	.	0.1249	0.03116	.	.	.	.	.	.
1	29900785	T	0	0.625	TTTATTTTA	0.007001	.	0.0003095	0.0156	.	.	.	.	.	.
1	29900789	*	0	0.625	TTTTA	0.007001	.	0.003909	0.008183	.	.	.	.	.	.
1	29900793	*	0	0.625	AT	0.007001	.	0.03971	0.07467	.	.	.	.	.	.
1	29900823	CTATTCTATTCTATTCTATTTTATTTTATTTTATTT	0	0.625	TTATTCTATTCTATTCTATTTTATTTTATTTTATTT	0.007001	.	0.08564	0.01195	.	.	.	.	.	.
1	29900863	TTATTCTATTCTATTTTATTTTATTTTATTTTATT	0	0.625	CTATTCTATTCTATTTTATTTTATTTTATTTTATT	0.007001	.	0.03765	0.1036	.	.	.	.	.	.
1	29900868	TTATTCTATTTTATTTTATTTTATTTTATT	0	0.625	CTATTCTATTTTATTTTATTTTATTTTATT	0.007001	.	0.001007	0.01721	.	.	.	.	.	.
1	29900873	TTATTTTATTTTATTTTATTTTATT	0	0.625	CTATTTTATTTTATTTTATTTTATT	0.007001	.	0.01187	0.006135	.	.	.	.	.	.
1	29900996	C	0	0.75	A	0.001946	.	0.01298	0.0081	.	.	.	.	.	.
1	29901218	G	0	0.75	A	0.001946	.	0.9566	0.4942	.	.	.	.	.	.
1	29901268	A	0.125	0.125	G	1	.	0.9839	0.2454	.	.	.	.	.	.
1	29901420	G	0	0.75	A	0.001946	.	0.8199	0.9049	.	.	.	.	.	.
1	29901516	A	0	0.75	G	0.001946	.	0.1145	0.02862	.	.	.	.	.	.
1	29901651	C	0	0.75	A	0.001946	.	0.02442	0.008453	.	.	.	.	.	.
1	29901876	A	0	0.75	T	0.001946	.	0.02325	0.03644	.	.	.	.	.	.
1	29902134	A	0	0.75	G	0.001946	.	0.1341	0.03145	.	.	.	.	.	.
1	29902343	A	0	0.75	T	0.001946	.	0.05652	0.01764	.	.	.	.	.	.
1	29902419	C	0	0.75	A	0.001946	.	0.06293	0.02084	.	.	.	.	.	.
1	29902621	T	0	0.75	TGA	0.001946	.	0.01555	0.01891	.	.	.	.	.	.
1	29902781	*	0	0.75	T	0.001946	.	0.7016	0.4009	.	.	.	.	.	.
1	29902797	A	0	0.75	T	0.001946	.	0.05168	0.01518	.	.	.	.	.	.
1	29902892	C	0	0.75	T	0.001946	.	0.04999	0.01607	.	.	.	.	.	.
1	29903305	A	0	0.75	C	0.001946	.	0.04172	0.01683	.	.	.	.	.	.
1	29903451	C	0	0.75	CT	0.001946	.	0.03936	0.01484	.	.	.	.	.	.
1	29903520	G	0	0.75	C	0.001946	.	0.04176	0.01545	.	.	.	.	.	.
1	29903563	C	0	0.75	T	0.001946	.	0.04622	0.01545	.	.	.	.	.	.
1	29903652	CATAT	0	0.75	C	0.001946	.	0.04296	0.01569	.	.	.	.	.	.
1	29903660	T	0	0.75	C	0.001946	.	0.0102	0.01353	.	.	.	.	.	.
1	29903831	G	0	0.75	A	0.001946	.	0.04793	0.01648	.	.	.	.	.	.
1	29904005	G	0	0.75	T	0.001946	29904005	0.9478	0.4224	1.197e-16	.	.	.	.	.
1	29904333	C	0	0.75	G	0.001946	.	0.01176	0.009632	.	.	.	.	.	.
1	29904573	C	0.125	0.875	A	0.0027	.	0.0004413	0.7669	.	.	.	.	.	.
1	29904574	A	0.125	0.875	T	0.0027	.	0.0004413	0.7669	.	.	.	.	.	.
1	29904751	G	0	0.75	GA	0.001946	.	0.02752	0.04214	.	.	.	.	.	.
1	29904868	C	0	0.75	T	0.001946	.	0.8628	0.6301	.	.	.	.	.	.
1	29904953	T	0	0.75	C	0.001946	.	0.01964	0.01729	.	.	.	.	.	.
1	29905048	C	0	0.75	T	0.001946	.	0.9287	0.6378	.	.	.	.	.	.
1	29905203	*	0.25	0	A	0.1306	.	0.1738	0.5573	.	.	.	.	.	.
1	29905247	G	0	0.75	A	0.001946	.	0.9935	0.5467	.	.	.	.	.	.
1	29905336	C	0	0.75	T	0.001946	.	0.9798	0.5308	.	.	.	.	.	.
1	29905644	C	0	0.75	T	0.001946	.	0.01465	0.01316	.	.	.	.	.	.
1	29905786	T	0	0.75	C	0.001946	.	0.01564	0.01275	.	.	.	.	.	.
1	29906129	C	0	0.75	G	0.001946	.	0.3249	0.09692	.	.	.	.	.	.
1	29906483	T	0	0.75	C	0.001946	.	0.9678	0.5453	.	.	.	.	.	.
1	29906497	G	0	0.75	T	0.001946	.	0.9678	0.5453	.	.	.	.	.	.
1	29906554	C	0	0.75	G	0.001946	.	0.9771	0.5581	.	.	.	.	.	.
1	29906582	A	0	0.75	G	0.001946	.	0.9514	0.5832	.	.	.	.	.	.
1	29906650	T	0	0.75	C	0.001946	.	0.9736	0.5716	.	.	.	.	.	.
1	29906713	C	0	0.75	T	0.001946	.	0.9454	0.5871	.	.	.	.	.	.
1	29906823	GAATCTCT	0	0.75	G	0.001946	.	0.9828	0.5576	.	.	.	.	.	.
1	29906917	A	0	0.75	T	0.001946	.	0.9832	0.5575	.	.	.	.	.	.
1	29907114	A	0	0.75	G	0.001946	.	0.01643	0.01335	.	.	.	.	.	.
1	29907184	GA	0	0.75	G	0.001946	.	0.9379	0.6544	.	.	.	.	.	.
1	29907211	GAAAAGAAAA	0	0.75	G	0.001946	.	0.004101	0.01804	.	.	.	.	.	.
1	29907358	C	0	0.75	A	0.001946	.	0.9771	0.5581	.	.	.	.	.	.
1	29907637	G	0	0.75	A	0.001946	.	0.9068	0.6031	.	.	.	.	.	.
1	29907674	AG	0	0.75	A	0.001946	.	0.9451	0.5798	.	.	.	.	.	.
1	29907729	C	0	0.75	G	0.001946	.	0.01271	0.01153	.	.	.	.	.	.
1	29907770	G	0	0.75	T	0.001946	.	0.8612	0.6527	.	.	.	.	.	.
1	29908057	C	0	0.75	T	0.001946	.	0.01233	0.01008	.	.	.	.	.	.
1	29908082	G	0	0.75	A	0.001946	.	0.9771	0.5581	.	.	.	.	.	.
1	29908101	C	0	0.75	T	0.001946	29908101	0.9771	0.5581	1.197e-16	.	.	.	.	.
1	29908337	C	0	0.75	T	0.001946	.	0.9998	0.5472	.	.	.	.	.	.
1	29908552	C	0	0.75	T	0.001946	.	0.01352	0.01237	.	.	.	.	.	.
1	29908681	G	0	0.75	T	0.001946	.	0.01945	0.01576	.	.	.	.	.	.
1	29909330	G	0	0.75	A	0.001946	.	0.007815	0.01695	.	.	.	.	.	.
1	29909343	T	0.125	0.125	C	1	.	0.9502	0.2002	.	.	.	.	.	.
1	29909346	G	0	0.75	C	0.001946	.	0.02072	0.01439	.	.	.	.	.	.
1	29909389	A	0	0.75	T	0.001946	.	0.9811	0.5368	.	.	.	.	.	.
1	29909404	*	0.25	0	A	0.1306	.	0.1274	0.1865	.	.	.	.	.	.
1	29909457	C	0	0.75	CACTT	0.001946	.	0.0158	0.01391	.	.	.	.	.	.
1	29910173	G	0	0.75	A	0.001946	.	0.9207	0.7458	.	.	.	.	.	.
1	29910180	G	0	0.75	A	0.001946	.	0.9549	0.7513	.	.	.	.	.	.
1	29910191	G	0	0.75	A	0.001946	.	0.9971	0.6693	.	.	.	.	.	.
1	29910269	G	0	0.75	A	0.001946	.	0.961	0.6066	.	.	.	.	.	.
1	29910348	C	0	0.75	T	0.001946	.	0.01722	0.01473	.	.	.	.	.	.
1	29910662	T	0	0.75	C	0.001946	.	0.959	0.7341	.	.	.	.	.	.
1	29910853	A	0	0.75	G	0.001946	.	0.6153	0.9668	.	.	.	.	.	.
1	29911024	T	0	0.75	C	0.001946	.	0.5776	0.9674	.	.	.	.	.	.
1	29911058	G	0	0.75	A	0.001946	.	0.6406	0.9875	.	.	.	.	.	.
1	29911091	C	0	0.75	T	0.001946	.	0.6797	0.9473	.	.	.	.	.	.
1	29911158	T	0	0.75	A	0.001946	.	0.6978	0.9163	.	.	.	.	.	.
1	29911234	A	0	0.75	G	0.001946	.	0.5872	0.9667	.	.	.	.	.	.
1	29911341	A	0	0.75	G	0.001946	.	0.6418	0.9951	.	.	.	.	.	.
1	29911652	C	0	0.75	T	0.001946	.	0.6298	0.9595	.	.	.	.	.	.
1	29911660	T	0	0.75	G	0.001946	.	0.02057	0.07461	.	.	.	.	.	.
1	29911759	C	0	0.625	T	0.007001	.	0.753	0.8883	.	.	.	.	.	.
1	29911956	A	0	0.75	T	0.001946	.	0.7394	0.8333	.	.	.	.	.	.
1	29911972	C	0	0.75	A	0.001946	.	0.9663	0.7142	.	.	.	.	.	.
1	29911981	G	0	0.75	C	0.001946	.	0.7703	0.8428	.	.	.	.	.	.
1	29912443	A	0	0.75	C	0.001946	.	0.7618	0.8576	.	.	.	.	.	.
1	29912762	A	0	0.75	G	0.001946	.	0.7374	0.8914	.	.	.	.	.	.
1	29913158	G	0	0.75	C	0.001946	.	0.5768	0.9029	.	.	.	.	.	.
1	29913621	C	0	0.75	T	0.001946	.	0.6529	0.9479	.	.	.	.	.	.
1	29914270	T	0	0.75	C	0.001946	.	0.1337	0.3116	.	.	.	.	.	.
1	29915043	CCTCT	0	0.125	CCTCTCT	0.3017	.	0.09564	0.007571	.	.	.	.	.	.
1	29916887	C	0	0.75	T	0.001946	.	0.7047	0.6085	.	.	.	.	.	.
1	29917159	G	0	0.875	T	0.0004192	.	0.0394	0.3287	.	.	.	.	.	.
1	29917452	T	0	0.5	TTTA	0.02092	.	0.2013	0.1425	.	.	.	.	.	.
1	29917454	*	0	0.75	TA	0.001946	.	0.1022	0.07238	.	.	.	.	.	.
1	29917502	C	0	0.75	T	0.001946	.	0.7735	0.004164	.	.	.	.	.	.
1	29918367	C	0	0.75	T	0.001946	.	0.671	0.1081	.	.	.	.	.	.
1	29918468	G	0	0.75	T	0.001946	.	0.9325	0.004619	.	.	.	.	.	.
1	29918732	T	0	0.625	TAA	0.007001	.	0.7627	0.07989	.	.	.	.	.	.
1	29918733	*	0	0.625	A	0.007001	.	0.7104	0.09089	.	.	.	.	.	.
1	29918794	C	0	0.75	T	0.001946	.	0.5578	0.07699	.	.	.	.	.	.
1	29918847	T	0	0.75	C	0.001946	.	0.8041	0.04671	.	.	.	.	.	.
1	29918886	G	0	0.75	A	0.001946	.	0.6793	0.1734	.	.	.	.	.	.
1	29919047	G	0	0.75	C	0.001946	.	0.4085	0.1978	.	.	.	.	.	.
1	29919283	C	0	0.75	T	0.001946	.	0.5552	0.1305	.	.	.	.	.	.
1	29919380	A	0	0.75	T	0.001946	.	0.4452	0.1632	.	.	.	.	.	.
1	29919627	C	0	0.75	T	0.001946	.	0.4198	0.161	.	.	.	.	.	.
1	29919692	A	0	0.75	G	0.001946	.	0.6143	0.114	.	.	.	.	.	.
1	29919767	A	0	0.75	C	0.001946	.	0.0845	0.7656	.	.	.	.	.	.
1	29919867	G	0	0.75	A	0.001946	.	0.1148	0.6619	.	.	.	.	.	.
1	29919962	C	0	0.75	T	0.001946	.	0.1544	0.6518	.	.	.	.	.	.
1	29920218	CCT	0	0.125	CCTCT	0.3017	.	0.9152	0.3029	.	.	.	.	.	.
1	29920816	G	0	0.75	A	0.001946	.	0.1036	0.63	.	.	.	.	.	.
1	29920846	G	0	0.75	A	0.001946	.	0.3023	0.7394	.	.	.	.	.	.
1	29920856	G	0	0.75	T	0.001946	.	0.451	0.5833	.	.	.	.	.	.
1	29920906	G	0	0.75	C	0.001946	.	0.1979	0.4524	.	.	.	.	.	.
1	29920975	T	0	0.75	A	0.001946	.	0.158	0.5455	.	.	.	.	.	.
1	29920989	G	0	0.75	A	0.001946	.	0.2278	0.4859	.	.	.	.	.	.
1	29920994	GAAAG	0	0.75	AAAAG	0.001946	.	0.1516	0.5497	.	.	.	.	.	.
1	29920998	A	0	0.75	G	0.001946	.	0.1652	0.5777	.	.	.	.	.	.
1	29921554	G	0	0.75	A	0.001946	.	0.1482	0.6454	.	.	.	.	.	.
1	29922791	AATTTATTTATTTATTT	0	0.75	AATTTATTT	0.001946	.	0.001929	0.001907	.	.	.	.	.	.
1	29922792	ATTTATTT	0	0.75	*	0.001946	.	0.0002781	0.0006631	.	.	.	.	.	.
1	29923070	CTT	0.25	0	CT	0.1306	.	0.5172	0.1356	.	.	.	.	.	.
1	29923265	*	0.25	0	G	0.1306	.	0.4229	0.1558	.	.	.	.	.	.
1	29923429	TTTTATTTATTTA	0	0.75	TTTTATTTATTTATTTA	0.001946	.	0.06941	0.4476	.	.	.	.	.	.
1	29923469	*	0	0.125	AC	0.3017	.	0.1551	0.03404	.	.	.	.	.	.
1	29923470	*	0	0.125	C	0.3017	.	0.1756	0.01709	.	.	.	.	.	.
1	29923744	*	0	0.125	A	0.3017	.	0.5003	0.659	.	.	.	.	.	.
1	29926051	A	0	0.75	AT	0.001946	.	0.1477	0.7646	.	.	.	.	.	.
1	29926757	C	0	0.75	T	0.001946	.	0.3789	0.07338	.	.	.	.	.	.
1	29926970	T	0	0.75	TC	0.001946	.	0.1403	0.7422	.	.	.	.	.	.
1	29927142	T	0.5	0.375	*	0.6143	.	0.09123	0.8555	.	.	.	.	.	.
1	29927143	*	0.125	0.625	T	0.03887	.	0.005008	0.1818	.	.	.	.	.	.
1	29927145	*	0	0.625	T	0.007001	.	0.9964	0.4035	.	.	.	.	.	.
1	29927146	*	0	0.625	T	0.007001	.	0.6352	0.5428	.	.	.	.	.	.
1	29927230	C	0	0.75	T	0.001946	.	0.1526	0.6524	.	.	.	.	.	.
1	29928960	T	0.125	0.125	A	1	.	0.8804	0.5016	.	.	.	.	.	.
1	29930389	A	0	0.75	G	0.001946	.	0.07489	0.6958	.	.	.	.	.	.
1	29931110	*	0.25	0	A	0.1306	.	0.2662	0.3338	.	.	.	.	.	.
1	29933431	*	0.125	0.75	A	0.01174	.	0.5152	0.09026	.	.	.	.	.	.
1	29934822	C	0	0.75	T	0.001946	.	0.4144	0.8586	.	.	.	.	.	.
1	29936292	A	0	0.75	G	0.001946	.	0.7356	0.1678	.	.	.	.	.	.
1	29936602	AT	0	0.125	A	0.3017	.	0.6072	0.4002	.	.	.	.	.	.
1	29936613	T	0.125	0	A	0.3017	.	0.4206	0.01198	.	.	.	.	.	.
1	29937649	ATTTTTTTTTAAATT	0	0.75	ATTTTTTTTAAATT	0.001946	.	0.1788	0.7862	.	.	.	.	.	.
1	29937658	A	0	0.75	T	0.001946	.	0.6091	0.05485	.	.	.	.	.	.
1	29937662	TTC	0	0.75	T	0.001946	.	0.2888	0.9958	.	.	.	.	.	.
1	29937698	*	0.125	0.125	G	1	.	0.2774	0.9457	.	.	.	.	.	.
1	29937752	T	0	0.75	C	0.001946	.	0.1113	0.01895	.	.	.	.	.	.
1	29937761	A	0.125	0.125	G	1	.	0.9196	0.3422	.	.	.	.	.	.
1	29938087	C	0.125	0.875	T	0.0027	.	0.0001607	0.0006545	.	.	.	.	.	.
1	29939309	C	0	0.75	T	0.001946	.	0.2824	0.9949	.	.	.	.	.	.
1	29939337	TC	0	0.75	T	0.001946	.	0.3205	0.9762	.	.	.	.	.	.
1	29940290	G	0	0.75	A	0.001946	.	0.8934	0.2378	.	.	.	.	.	.
1	29940587	T	0	0.75	C	0.001946	.	0.7711	0.1902	.	.	.	.	.	.
1	29940664	G	0	0.75	A	0.001946	.	0.8068	0.9353	.	.	.	.	.	.
1	29941401	C	0	0.75	T	0.001946	29941401	0.6163	0.9167	1.197e-16	.	.	.	.	.
1	29941758	T	0	0.75	C	0.001946	.	0.8508	0.7534	.	.	.	.	.	.
1	29942557	T	0	0.625	TA	0.007001	.	0.8269	0.4837	.	.	.	.	.	.
1	29943238	C	0	0.75	T	0.001946	.	0.4922	0.05648	.	.	.	.	.	.
1	29943345	A	0.75	0	*	0.001946	.	0.4911	0.06956	.	.	.	.	.	.
1	29943346	A	1	0	*	6.334e-05	.	0.7575	0.4966	.	.	.	.	.	.
1	29943347	T	0	0.75	A	0.001946	.	0.92	0.3625	.	.	.	.	.	.
1	29943357	C	0	0.75	A	0.001946	.	0.7981	0.2927	.	.	.	.	.	.
1	29943362	C	0	0.75	A	0.001946	.	0.9446	0.3857	.	.	.	.	.	.
1	29943457	A	0.125	0	G	0.3017	.	0.5344	0.8191	.	.	.	.	.	.
1	29943597	G	0	0.75	A	0.001946	.	0.7692	0.6353	.	.	.	.	.	.
1	29943675	T	0	0.75	C	0.001946	.	0.7079	0.6968	.	.	.	.	.	.
1	29943813	T	0	0.75	C	0.001946	.	0.8078	0.7564	.	.	.	.	.	.
1	29943859	A	0	0.75	C	0.001946	.	0.8748	0.7847	.	.	.	.	.	.
1	29943865	T	0	0.75	C	0.001946	.	0.8964	0.7744	.	.	.	.	.	.
1	29943923	C	0	0.75	A	0.001946	.	0.7641	0.729	.	.	.	.	.	.
1	29944051	G	0	0.75	A	0.001946	.	0.8708	0.724	.	.	.	.	.	.
1	29944085	A	0	0.75	G	0.001946	.	0.4617	0.464	.	.	.	.	.	.
1	29944171	T	0	0.75	C	0.001946	.	0.997	0.7659	.	.	.	.	.	.
1	29944268	TAA	0.25	0.25	TA	1	.	0.3492	0.1125	.	.	.	.	.	.
1	29944309	T	0	0.75	C	0.001946	.	0.3777	0.4929	.	.	.	.	.	.
1	29944384	G	0	0.75	GC	0.001946	.	0.2137	0.05554	.	.	.	.	.	.
1	29944439	T	0	0.75	C	0.001946	.	0.8169	0.7382	.	.	.	.	.	.
1	29944577	G	0	0.75	A	0.001946	.	0.5051	0.08288	.	.	.	.	.	.
1	29945408	A	0	0.75	G	0.001946	.	0.8364	0.755	.	.	.	.	.	.
1	29945581	C	0	0.75	A	0.001946	.	0.8452	0.7776	.	.	.	.	.	.
1	29946095	T	0	0.75	A	0.001946	.	0.4671	0.06698	.	.	.	.	.	.
1	29946612	TA	0	0.625	T	0.007001	.	0.6338	0.06896	.	.	.	.	.	.
1	29947341	T	0	0.75	C	0.001946	.	0.7392	0.6584	.	.	.	.	.	.
1	29947485	C	0.125	0.875	T	0.0027	.	0.0004413	0.7669	.	.	.	.	.	.
1	29947734	T	0	0.75	C	0.001946	.	0.4977	0.06138	.	.	.	.	.	.
1	29948045	G	0	0.625	A	0.007001	.	0.9725	0.1004	.	.	.	.	.	.
1	29948387	G	0	0.75	A	0.001946	.	0.6656	0.09743	.	.	.	.	.	.
1	29948444	G	0	0.625	A	0.007001	.	0.376	0.08779	.	.	.	.	.	.
1	29948964	A	0	0.75	AAC	0.001946	.	0.6425	0.09514	.	.	.	.	.	.
1	29948990	G	0	0.75	A	0.001946	.	0.5995	0.08708	.	.	.	.	.	.
1	29949025	C	0	0.75	T	0.001946	.	0.7062	0.09443	.	.	.	.	.	.
1	29949057	C	0	0.75	G	0.001946	.	0.89	0.7875	.	.	.	.	.	.
1	29949234	A	0	0.75	G	0.001946	.	0.4027	0.401	.	.	.	.	.	.
1	29949576	C	0	0.75	A	0.001946	.	0.4053	0.4005	.	.	.	.	.	.
1	29949688	T	0	0.75	C	0.001946	.	0.4684	0.4442	.	.	.	.	.	.
1	29950558	CGAGAGAGA	0	0.75	CGAGA	0.001946	.	0.6079	0.2737	.	.	.	.	.	.
1	29950747	T	0	0.875	*	0.0004192	.	0.9459	0.4678	.	.	.	.	.	.
1	29950778	*	0	0.75	A	0.001946	.	0.3475	0.4648	.	.	.	.	.	.
1	29950779	*	0	0.75	T	0.001946	.	0.3389	0.4712	.	.	.	.	.	.
1	29950782	TA	0	0.75	T	0.001946	.	0.3393	0.6576	.	.	.	.	.	.
1	29952432	G	0	0.75	A	0.001946	.	0.6955	0.7362	.	.	.	.	.	.
1	29952483	G	0	0.75	A	0.001946	.	0.8328	0.4753	.	.	.	.	.	.
1	29953933	C	0	0.75	T	0.001946	.	0.1031	0.001297	.	.	.	.	.	.
1	29953954	G	0	0.75	A	0.001946	.	0.09781	0.001297	.	.	.	.	.	.
1	29953962	G	0	0.75	C	0.001946	.	0.06546	0.000932	.	.	.	.	.	.
1	29954404	T	0	0.25	TC	0.1306	.	0.4871	0.1913	.	.	.	.	.	.
1	29954408	T	0	0.25	TCCTTCCTTCC	0.1306	.	0.4894	0.2102	.	.	.	.	.	.
1	29954412	*	0	0.25	TCCTTCC	0.1306	.	0.4871	0.1913	.	.	.	.	.	.
1	29954540	C	0	0.75	G	0.001946	.	0.06616	0.001342	.	.	.	.	.	.
1	29954793	C	0	0.75	T	0.001946	.	0.09103	0.001329	.	.	.	.	.	.
1	29956125	A	0	0.75	G	0.001946	.	0.03798	0.01164	.	.	.	.	.	.
1	29956582	C	0	0.75	T	0.001946	.	0.1272	0.6799	.	.	.	.	.	.
1	29956839	T	0	0.75	C	0.001946	.	0.09228	0.6224	.	.	.	.	.	.
1	29956902	*	0.25	0.25	A	1	.	0.4154	0.4297	.	.	.	.	.	.
1	29956999	A	0	0.75	G	0.001946	.	0.08912	0.6258	.	.	.	.	.	.
1	29957312	A	0	0.75	G	0.001946	.	0.1185	0.6518	.	.	.	.	.	.
1	29957380	C	0.125	0.125	T	1	.	0.9196	0.3422	.	.	.	.	.	.
1	29957704	C	0	0.75	T	0.001946	.	0.1251	0.6792	.	.	.	.	.	.
1	29958528	T	0	0.75	C	0.001946	.	0.9249	0.04484	.	.	.	.	.	.
1	29958621	G	0	0.75	A	0.001946	.	0.1289	0.678	.	.	.	.	.	.
1	29959416	A	0	0.75	G	0.001946	.	0.956	0.6072	.	.	.	.	.	.
1	29959483	C	0	0.75	A	0.001946	.	0.9766	0.06238	.	.	.	.	.	.
1	29960527	T	0.75	0.125	A	0.01174	.	0.0009712	0.7429	.	.	.	.	.	.
1	29960737	T	0	0.75	C	0.001946	.	0.9749	0.06274	.	.	.	.	.	.
1	29960850	AT	0.125	0.875	A	0.0027	.	0.8077	0.0177	.	.	.	.	.	.
1	29960867	ATTTTTTAAGATT	0	0.75	A	0.001946	.	0.946	0.06639	.	.	.	.	.	.
1	29961864	A	0	0.75	G	0.001946	.	0.04944	0.3176	.	.	.	.	.	.
1	29961895	T	0	0.75	C	0.001946	.	0.8419	0.04963	.	.	.	.	.	.
1	29961934	A	0	0.75	G	0.001946	.	0.03024	0.3134	.	.	.	.	.	.
1	29963323	A	0	0.75	G	0.001946	.	0.9353	0.152	.	.	.	.	.	.
1	29963434	T	0.125	0.875	C	0.0027	.	9.524e-05	0.1438	.	.	.	.	.	.
1	29965491	A	0	0.75	G	0.001946	.	0.007456	0.1198	.	.	.	.	.	.
1	29966074	A	0	0.75	G	0.001946	.	0.04639	0.02039	.	.	.	.	.	.
1	29966109	A	0	0.75	G	0.001946	.	0.03765	0.01681	.	.	.	.	.	.
1	29966228	G	0	0.75	A	0.001946	.	0.1046	0.0184	.	.	.	.	.	.
1	29966255	C	0	0.75	G	0.001946	.	0.1517	0.1655	.	.	.	.	.	.
1	29966289	G	0	0.75	A	0.001946	.	0.09051	0.01837	.	.	.	.	.	.
1	29966339	T	0	0.75	C	0.001946	.	0.09051	0.01837	.	.	.	.	.	.
1	29966520	G	0	0.75	A	0.001946	.	0.1547	0.8044	.	.	.	.	.	.
1	29966719	G	0	0.75	A	0.001946	.	0.1166	0.9971	.	.	.	.	.	.
1	29967217	A	0	0.75	G	0.001946	.	0.2347	0.165	.	.	.	.	.	.
1	29967503	A	0	0.75	G	0.001946	.	0.1743	0.166	.	.	.	.	.	.
1	29967609	G	0	0.75	T	0.001946	.	0.1446	0.9501	.	.	.	.	.	.
1	29967708	G	0	0.75	C	0.001946	.	0.02703	0.01563	.	splice_region_variant	LOC102155165	XR_005353055.1	-	-
1	29967810	A	0	0.75	G	0.001946	.	0.06635	0.01668	.	.	.	.	.	.
1	29968178	A	0	0.75	G	0.001946	.	0.01065	0.201	.	.	.	.	.	.
1	29968227	*	0	0.125	T	0.3017	.	0.4643	0.3727	.	.	.	.	.	.
1	29968927	*	0	0.75	TATC	0.001946	.	0.4889	0.5596	.	.	.	.	.	.
1	29968929	*	0	0.75	T	0.001946	.	0.4016	0.5705	.	.	.	.	.	.
1	29968930	*	0	0.75	C	0.001946	.	0.8415	0.7565	.	.	.	.	.	.
1	29968955	A	0	0.75	T	0.001946	.	0.8433	0.8707	.	.	.	.	.	.
1	29969384	G	0	0.75	A	0.001946	.	0.9544	0.8456	.	.	.	.	.	.
1	29969418	C	0	0.75	T	0.001946	.	0.9632	0.8997	.	.	.	.	.	.
1	29969473	T	0	0.75	A	0.001946	.	0.01241	0.00844	.	.	.	.	.	.
1	29969787	A	0	0.75	C	0.001946	.	0.9248	0.9137	.	.	.	.	.	.
1	29969805	A	0	0.75	G	0.001946	.	0.9218	0.9078	.	.	.	.	.	.
1	29969964	C	0	0.75	T	0.001946	.	0.935	0.87	.	.	.	.	.	.
1	29970216	A	0	0.75	G	0.001946	.	0.0002517	0.0192	.	.	.	.	.	.
1	29970334	T	0.125	0	A	0.3017	.	0.02135	0.1658	.	.	.	.	.	.
1	29970402	C	0	0.75	T	0.001946	.	0.7804	0.7373	.	.	.	.	.	.
1	29970495	T	0	0.75	C	0.001946	.	0.7533	0.9137	.	.	.	.	.	.
1	29970630	T	0	0.75	C	0.001946	.	0.7152	0.8552	.	.	.	.	.	.
1	29970804	AT	0	0.75	A	0.001946	.	0.7914	0.9412	.	.	.	.	.	.
1	29971075	A	0	0.75	G	0.001946	.	0.8397	0.8908	.	.	.	.	.	.
1	29971080	C	0	0.75	CA	0.001946	.	0.8383	0.8701	.	.	.	.	.	.
1	29971086	T	0	0.75	A	0.001946	.	0.848	0.9039	.	.	.	.	.	.
1	29971276	G	0	0.75	A	0.001946	.	0.7303	0.8878	.	.	.	.	.	.
1	29971508	G	0	0.75	C	0.001946	.	0.7369	0.8755	.	.	.	.	.	.
1	29971619	C	0	0.75	T	0.001946	.	0.6793	0.8155	.	.	.	.	.	.
1	29971686	GA	0	0.75	G	0.001946	.	0.6457	0.7869	.	.	.	.	.	.
1	29971752	A	0	0.75	T	0.001946	.	0.7416	0.8469	.	.	.	.	.	.
1	29971756	C	0	0.75	T	0.001946	.	0.7248	0.8479	.	.	.	.	.	.
1	29971864	AT	0	0.75	A	0.001946	.	0.5917	0.858	.	.	.	.	.	.
1	29971913	A	0	0.75	T	0.001946	.	0.6943	0.8171	.	.	.	.	.	.
1	29972158	A	0	0.75	G	0.001946	.	0.6231	0.7689	.	.	.	.	.	.
1	29972159	A	0	0.75	G	0.001946	.	0.6231	0.7689	.	.	.	.	.	.
1	29972250	C	0	0.75	T	0.001946	.	0.7926	0.9494	.	.	.	.	.	.
1	29972378	A	0	0.75	G	0.001946	.	0.76	0.8942	.	.	.	.	.	.
1	29972525	C	0	0.75	A	0.001946	.	0.7985	0.9588	.	.	.	.	.	.
1	29972532	A	0	0.75	C	0.001946	.	0.7985	0.9588	.	.	.	.	.	.
1	29972612	A	0	0.75	G	0.001946	.	0.7208	0.8638	.	.	.	.	.	.
1	29972625	T	0	0.75	G	0.001946	.	0.6922	0.8335	.	.	.	.	.	.
1	29972782	T	0	0.75	C	0.001946	.	0.8011	0.873	.	.	.	.	.	.
1	29972783	G	0	0.75	A	0.001946	.	0.8011	0.873	.	.	.	.	.	.
1	29972806	CTTT	0	0.75	ATTT	0.001946	.	0.5923	0.8556	.	.	.	.	.	.
1	29972843	TGAGAGACAAA	0	0.75	T	0.001946	.	0.9896	0.9909	.	.	.	.	.	.
1	29972910	G	0	0.75	A	0.001946	.	0.6385	0.7672	.	.	.	.	.	.
1	29972914	T	0	0.75	C	0.001946	.	0.6397	0.7647	.	.	.	.	.	.
1	29972964	T	0	0.75	C	0.001946	.	0.5704	0.6894	.	.	.	.	.	.
1	29972986	C	0	0.75	CTAGAAATATCTTTTTTTTTTTTT	0.001946	.	0.7954	0.8543	.	.	.	.	.	.
1	29972996	*	0	0.75	CTTTTTTTTTTTTTTAGAAATATCT	0.001946	.	0.5113	0.8333	.	.	.	.	.	.
1	29973133	AC	0	0.75	A	0.001946	.	0.7381	0.9163	.	.	.	.	.	.
1	29973143	T	0	0.75	C	0.001946	.	0.7381	0.9163	.	.	.	.	.	.
1	29973179	A	0	0.75	G	0.001946	.	0.9919	0.8745	.	.	.	.	.	.
1	29973285	A	0	0.75	G	0.001946	.	0.8379	0.9644	.	.	.	.	.	.
1	29973477	C	0	0.75	CAAAT	0.001946	.	0.0003445	0.0007162	.	.	.	.	.	.
1	29973507	A	0	0.75	T	0.001946	.	0.9335	0.8691	.	.	.	.	.	.
1	29973508	A	0	0.75	T	0.001946	.	0.7856	0.8976	.	.	.	.	.	.
1	29973636	A	0	0.75	AT	0.001946	.	0.7128	0.8661	.	.	.	.	.	.
1	29973737	A	0	0.75	G	0.001946	.	0.0001733	0.0004542	.	.	.	.	.	.
1	29973947	T	0	0.75	C	0.001946	.	0.6433	0.9941	.	.	.	.	.	.
1	29973969	CATCTAACTATGGA	0	0.75	C	0.001946	.	0.6408	0.9411	.	.	.	.	.	.
1	29974011	ATCT	0	0.75	A	0.001946	.	0.657	0.9018	.	.	.	.	.	.
1	29974230	T	0	0.75	C	0.001946	.	0.6652	0.982	.	.	.	.	.	.
1	29974551	C	0	0.75	T	0.001946	.	0.6678	0.9742	.	.	.	.	.	.
1	29974570	T	0	0.75	G	0.001946	.	0.6395	0.9742	.	.	.	.	.	.
1	29974594	G	0	0.75	A	0.001946	.	0.6839	0.9298	.	.	.	.	.	.
1	29974698	G	0	0.75	A	0.001946	.	0.6927	0.9914	.	.	.	.	.	.
1	29974749	T	0	0.75	A	0.001946	.	0.0006345	0.0005005	.	.	.	.	.	.
1	29974754	A	0	0.75	C	0.001946	.	0.6573	0.9691	.	.	.	.	.	.
1	29974923	G	0	0.75	A	0.001946	.	0.6857	0.9525	.	.	.	.	.	.
1	29975474	A	0	0.75	G	0.001946	.	0.0006523	0.01372	.	.	.	.	.	.
1	29975720	C	0	0.75	T	0.001946	.	0.008883	0.2209	.	.	.	.	.	.
1	29976103	T	0	0.75	C	0.001946	.	0.007319	0.204	.	.	.	.	.	.
1	29976726	A	0	0.75	G	0.001946	.	0.005956	0.1677	.	.	.	.	.	.
1	29977339	T	0	0.75	C	0.001946	.	0.006461	0.1907	.	.	.	.	.	.
1	29977636	G	0	0.75	A	0.001946	.	0.5688	0.3594	.	.	.	.	.	.
1	29977769	C	0	0.75	T	0.001946	.	0.48	0.2238	.	.	.	.	.	.
1	29977847	A	0	0.75	T	0.001946	.	0.01932	0.3628	.	.	.	.	.	.
1	29977940	A	0	0.75	G	0.001946	.	0.6854	0.3437	.	.	.	.	.	.
1	29977953	C	0	0.75	G	0.001946	.	0.0178	0.2936	.	.	.	.	.	.
1	29978118	T	0	0.75	C	0.001946	.	0.002583	0.08694	.	.	.	.	.	.
1	29978159	G	0	0.75	GATCAATTATTTCTTCACAAGATGCTTATAAACTCTTTAAAGGTAATAACCTTGTCTTTGGCGTGGTTGTTACGTCTGCTTTGGGAAGTCCATTAGT	0.001946	.	0.005938	0.1896	.	splice_region_variant	LOC102155165	XR_005353055.1	44-90	-
1	29978240	*	0	0.75	T	0.001946	.	0.05995	0.3431	.	.	.	.	.	.
1	29978543	C	0.125	0.875	T	0.0027	.	0.01256	0.6168	.	.	.	.	.	.
1	29978580	C	0	0.75	T	0.001946	.	0.4334	0.2287	.	.	.	.	.	.
1	29978586	T	0	0.75	C	0.001946	.	0.4478	0.2287	.	.	.	.	.	.
1	29978803	T	0	0.75	C	0.001946	.	0.005124	0.1385	.	.	.	.	.	.
1	29980263	T	0.125	0.125	C	1	.	0.01545	0.1443	.	.	.	.	.	.
1	29980270	A	0	0.75	G	0.001946	.	0.008876	0.008023	.	.	.	.	.	.
1	29980789	T	0	0.75	C	0.001946	.	0.4781	0.05755	.	.	.	.	.	.
1	29980812	A	0	0.75	G	0.001946	.	0.01963	0.0077	.	.	.	.	.	.
1	29980873	GACAG	0	0.75	TACAG	0.001946	.	0.5071	0.2276	.	.	.	.	.	.
1	29982558	CCTCATGCT	0	0.75	C	0.001946	.	0.4423	0.2089	.	.	.	.	.	.
1	29982734	A	0	0.75	G	0.001946	.	0.4151	0.1322	.	.	.	.	.	.
1	29982781	C	0	0.75	T	0.001946	.	0.006413	0.00235	.	.	.	.	.	.
1	29984655	*	0	0.75	T	0.001946	.	0.3012	0.04835	.	.	.	.	.	.
1	29984728	G	0	0.125	A	0.3017	.	0.707	0.2495	.	.	.	.	.	.
1	29984809	T	0.125	0.125	C	1	.	0.5274	0.3037	.	.	.	.	.	.
1	29984814	A	0.125	0.25	T	0.5218	.	0.8239	0.2222	.	.	.	.	.	.
1	29984849	A	0.125	0.25	G	0.5218	.	0.635	0.08327	.	.	.	.	.	.
1	29984860	T	0.125	0.25	A	0.5218	.	0.9738	0.1811	.	.	.	.	.	.
1	29984867	G	0.125	0.25	A	0.5218	.	0.9952	0.2015	.	.	.	.	.	.
1	29984872	C	0.125	0.25	T	0.5218	.	0.9451	0.2685	.	.	.	.	.	.
1	29984878	C	0.125	0.25	G	0.5218	.	0.893	0.2685	.	.	.	.	.	.
1	29984886	T	0.125	0.25	C	0.5218	.	0.9491	0.3117	.	.	.	.	.	.
1	29984894	G	0.125	0.25	T	0.5218	.	0.9466	0.3257	.	.	.	.	.	.
1	29984914	C	0.125	0.125	CTTGGCCT	1	.	0.5659	0.6819	.	.	.	.	.	.
1	29986481	G	0	0.75	A	0.001946	.	0.6643	0.0838	.	.	.	.	.	.
1	29986644	A	0	0.75	G	0.001946	.	0.6519	0.07975	.	.	.	.	.	.
1	29986730	T	0	0.75	G	0.001946	.	0.6134	0.08367	.	.	.	.	.	.
1	29987255	C	0	0.75	T	0.001946	.	0.6126	0.08229	.	.	.	.	.	.
1	29987733	C	0	0.75	T	0.001946	.	0.599	0.1005	.	.	.	.	.	.
1	29987886	GA	0	0.75	G	0.001946	.	1.972e-05	1.665e-05	.	.	.	.	.	.
1	29988118	G	0	0.75	A	0.001946	.	4.472e-06	1.488e-05	.	.	.	.	.	.
1	29988333	T	0	0.75	C	0.001946	.	1.588e-05	2.943e-05	.	.	.	.	.	.
1	29988402	A	0.125	0.125	G	1	.	0.1094	0.1952	.	.	.	.	.	.
1	29988670	G	0	0.75	A	0.001946	.	0.5735	0.09427	.	.	.	.	.	.
1	29988826	G	0	0.75	T	0.001946	.	0.6087	0.09152	.	.	.	.	.	.
1	29988867	A	0	0.75	G	0.001946	.	0.6321	0.0964	.	.	.	.	.	.
1	29988902	A	0	0.125	AAAAAAG	0.3017	.	0.923	0.6975	.	.	.	.	.	.
1	29988905	*	0	0.75	AAAGAAAG	0.001946	.	0.2502	0.06944	.	.	.	.	.	.
1	29988908	*	0	0.75	GA	0.001946	.	0.1741	0.04053	.	.	.	.	.	.
1	29988938	T	0	0.75	C	0.001946	.	0.6053	0.09241	.	.	.	.	.	.
1	29988945	T	0	0.75	G	0.001946	.	0.6591	0.09241	.	.	.	.	.	.
1	29989093	C	0	0.75	T	0.001946	.	0.5785	0.0871	.	.	.	.	.	.
1	29989186	C	0	0.75	CAGAT	0.001946	.	0.8186	0.03154	.	.	.	.	.	.
1	29989462	ATT	0.75	0.125	AT	0.01174	.	0.0406	0.4361	.	.	.	.	.	.
1	29989526	G	0	0.75	C	0.001946	.	0.8126	0.02548	.	.	.	.	.	.
1	29990402	A	0	0.75	G	0.001946	.	0.0001386	4.69e-05	.	.	.	.	.	.
1	29990514	T	0	0.75	G	0.001946	.	0.04273	0.1809	.	.	.	.	.	.
1	29990804	T	0	0.75	A	0.001946	.	0.7279	0.4127	.	.	.	.	.	.
1	29991055	GTAGA	0	0.75	G	0.001946	.	0.000897	0.02761	.	.	.	.	.	.
1	29991080	A	0	0.75	ATACTTTGTAAGTAAAATCTTGCTTAATAATGTGAAATTGTACTTAAATTGTAAGTAAATTGTACT	0.001946	.	0.01896	0.1835	.	.	.	.	.	.
1	29991100	*	0	0.75	T	0.001946	.	0.009604	0.1437	.	.	.	.	.	.
1	29991131	*	0	0.75	T	0.001946	.	0.02767	0.2404	.	.	.	.	.	.
1	29991230	A	0	0.75	G	0.001946	.	0.02381	0.2456	.	.	.	.	.	.
1	29991301	G	0	0.75	A	0.001946	.	0.01936	0.2291	.	.	.	.	.	.
1	29991322	G	0	0.75	A	0.001946	.	0.01903	0.2285	.	.	.	.	.	.
1	29991618	AGCATCTGT	0	0.75	A	0.001946	.	0.01916	0.2523	.	.	.	.	.	.
1	29992192	A	0	0.75	G	0.001946	.	0.01488	0.1959	.	.	.	.	.	.
1	29992279	C	0	0.75	T	0.001946	.	0.01379	0.2123	.	.	.	.	.	.
1	29992340	C	0	0.75	T	0.001946	.	0.2374	0.5059	.	.	.	.	.	.
1	29992407	A	0	0.75	C	0.001946	.	0.1027	0.3374	.	.	.	.	.	.
1	29992723	T	0	0.75	C	0.001946	.	0.01709	0.2123	.	.	.	.	.	.
1	29992869	C	0.125	0.875	CAAT	0.0027	.	0.2031	0.6252	.	.	.	.	.	.
1	29993007	C	0	0.75	T	0.001946	.	0.02401	0.124	.	.	.	.	.	.
1	29993052	T	0	0.75	C	0.001946	.	0.02186	0.1125	.	.	.	.	.	.
1	29993090	T	0	0.75	C	0.001946	.	0.2786	0.5228	.	.	.	.	.	.
1	29993968	T	0	0.75	C	0.001946	.	0.07989	0.0142	.	.	.	.	.	.
1	29993972	T	0	0.75	G	0.001946	.	0.5466	0.8069	.	.	.	.	.	.
1	29993974	C	0	0.75	G	0.001946	.	0.3866	0.1061	.	.	.	.	.	.
1	29996218	T	0	0.75	C	0.001946	.	0.2478	0.05566	.	.	.	.	.	.
1	29996632	A	0	0.75	G	0.001946	.	0.03119	0.178	.	.	.	.	.	.
1	29996731	G	0	0.75	A	0.001946	.	3.931e-05	0.001113	.	.	.	.	.	.
1	29997363	C	0	0.75	T	0.001946	.	0.0005023	0.003889	.	.	.	.	.	.
1	29997385	G	0	0.75	T	0.001946	.	0.6445	0.1425	.	.	.	.	.	.
1	29997434	G	0	0.75	A	0.001946	.	0.0003573	0.003446	.	.	.	.	.	.
1	29997490	C	0	0.75	G	0.001946	.	0.000301	0.004802	.	.	.	.	.	.
1	29998053	T	0.125	0.75	*	0.01174	.	0.7306	0.3138	.	.	.	.	.	.
1	29998054	T	0.125	0.75	*	0.01174	.	0.9723	0.703	.	.	.	.	.	.
1	29998055	*	0.375	0	T	0.05466	.	0.9256	0.3718	.	.	.	.	.	.
1	29999292	T	0	0.75	C	0.001946	.	0.001298	0.01335	.	.	.	.	.	.
1	29999789	A	0	0.75	G	0.001946	.	2.764e-07	1.588e-05	.	.	.	.	.	.
1	29999808	G	0.125	0.875	T	0.0027	.	0.003062	0.0003097	.	.	.	.	.	.
1	29999846	T	0.125	0.125	C	1	.	0.05543	0.03711	.	.	.	.	.	.
1	30000109	C	0	0.75	T	0.001946	.	0.007045	0.06463	.	.	.	.	.	.
1	30000598	A	0.125	0.125	G	1	.	0.5484	0.6587	.	.	.	.	.	.
1	30000734	C	0.125	0.875	T	0.0027	.	7.236e-05	1.938e-05	.	.	.	.	.	.
1	30000837	ATAT	0.125	0.875	A	0.0027	.	0.0005002	0.000209	.	.	.	.	.	.
1	30001199	A	0.125	0.125	G	1	.	0.5962	0.8015	.	.	.	.	.	.
1	30001659	G	0.125	0.125	A	1	.	0.5203	0.9275	.	.	.	.	.	.
1	30001718	T	0.125	0.875	A	0.0027	.	0.01989	0.01472	.	.	.	.	.	.
1	30002034	T	0	0.125	C	0.3017	.	0.5206	0.5764	.	.	.	.	.	.
1	30002602	TG	0.125	0.875	T	0.0027	.	0.592	0.2319	.	.	.	.	.	.
1	30002604	GC	0.875	0.125	G	0.0027	.	0.592	0.2319	.	.	.	.	.	.
1	30002802	T	0.125	0.125	C	1	.	0.2477	0.9208	.	.	.	.	.	.
1	30003792	C	0.125	0.875	A	0.0027	.	0.5656	0.5183	.	.	.	.	.	.
1	30003824	A	0.125	0.875	T	0.0027	.	0.7656	0.5448	.	.	.	.	.	.
1	30003832	A	0.875	0.125	AT	0.0027	.	0.6915	0.5344	.	.	.	.	.	.
1	30003939	A	0.125	0.875	G	0.0027	.	0.8467	0.494	.	.	.	.	.	.
1	30004024	A	0.125	0.875	G	0.0027	.	0.7516	0.5692	.	.	.	.	.	.
1	30004032	G	0.125	0.875	T	0.0027	.	0.7158	0.5688	.	.	.	.	.	.
1	30004055	C	0.875	0.125	T	0.0027	.	0.7801	0.5317	.	.	.	.	.	.
1	30004105	TC	0.875	0.125	T	0.0027	.	0.8181	0.5188	.	.	.	.	.	.
1	30004107	CT	0.125	0.875	C	0.0027	.	0.8181	0.5188	.	.	.	.	.	.
1	30004269	T	0.125	0.875	C	0.0027	.	0.7628	0.5526	.	.	.	.	.	.
1	30004303	T	0.125	0.875	A	0.0027	.	0.05073	0.5335	.	.	.	.	.	.
1	30004370	A	0.875	0.125	G	0.0027	.	0.8105	0.5234	.	.	.	.	.	.
1	30004404	G	0.875	0.125	A	0.0027	.	0.8627	0.4826	.	.	.	.	.	.
1	30004986	A	0.875	0.125	G	0.0027	.	0.8345	0.4947	.	.	.	.	.	.
1	30005249	AG	0.875	0.125	A	0.0027	.	0.8314	0.4788	.	.	.	.	.	.
1	30005251	GA	0.125	0.875	G	0.0027	.	0.8314	0.4788	.	.	.	.	.	.
1	30005681	AGGG	0.875	0.125	A	0.0027	.	0.9403	0.345	.	.	.	.	.	.
1	30005685	TGA	0.875	0.125	T	0.0027	.	0.6284	0.9441	.	.	.	.	.	.
1	30006416	T	0.125	0.125	C	1	.	0.2037	0.8722	.	.	.	.	.	.
1	30006429	T	0.125	0.125	C	1	.	0.205	0.8499	.	.	.	.	.	.
1	30006489	C	0.125	0.125	T	1	.	0.2037	0.9106	.	.	.	.	.	.
1	30006501	C	0.125	0.125	T	1	.	0.2081	0.863	.	.	.	.	.	.
1	30006608	A	0.125	0.125	G	1	.	0.2477	0.9208	.	.	.	.	.	.
1	30007061	A	0	0.75	T	0.001946	.	0.8844	0.7267	.	.	.	.	.	.
1	30008390	G	0.125	0.125	A	1	.	0.2376	0.7832	.	.	.	.	.	.
1	30008561	TG	0.875	0	T	0.0004192	.	0.3397	0.8269	.	.	.	.	.	.
1	30008608	C	0	0.875	CTAA	0.0004192	.	0.7355	0.8023	.	.	.	.	.	.
1	30008832	T	0.125	0.125	G	1	.	0.5216	0.6983	.	.	.	.	.	.
1	30009150	T	0	0.125	C	0.3017	.	0.6896	0.7376	.	.	.	.	.	.
1	30009254	G	0	0.75	A	0.001946	.	0.141	0.009667	.	.	.	.	.	.
1	30009566	C	0.125	0.875	T	0.0027	.	0.5043	0.775	.	.	.	.	.	.
1	30009952	TAA	0.125	0.625	TA	0.03887	.	0.879	0.6857	.	.	.	.	.	.
1	30010145	G	0.875	0.125	T	0.0027	.	0.438	0.7251	.	.	.	.	.	.
1	30010208	A	0	0.75	G	0.001946	.	0.7494	0.6501	.	.	.	.	.	.
1	30010394	TC	0.125	0.125	T	1	.	0.4956	0.7802	.	.	.	.	.	.
1	30010505	A	0.875	0.125	C	0.0027	.	0.4367	0.7092	.	.	.	.	.	.
1	30010721	C	0.125	0.125	T	1	.	0.6715	0.6067	.	.	.	.	.	.
1	30010807	C	0.125	0.125	T	1	.	0.6159	0.668	.	.	.	.	.	.
1	30011058	TCC	0.125	0.125	T	1	.	0.5715	0.6724	.	.	.	.	.	.
1	30011059	C	0.125	0.125	T	1	.	0.5715	0.6724	.	.	.	.	.	.
1	30011284	AT	0.125	0.125	A	1	.	0.582	0.6706	.	.	.	.	.	.
1	30011500	T	0.125	0.125	G	1	.	0.6132	0.6386	.	.	.	.	.	.
1	30011571	A	0.125	0.125	G	1	.	0.6044	0.649	.	.	.	.	.	.
1	30011761	GAAAC	0.125	0.125	G	1	.	0.2737	0.9084	.	.	.	.	.	.
1	30012210	A	0.125	0.125	G	1	.	0.1509	0.1371	.	.	.	.	.	.
1	30012237	G	0.125	0.125	A	1	.	0.144	0.1294	.	.	.	.	.	.
1	30012556	G	0.125	0.125	GA	1	.	0.144	0.1294	.	.	.	.	.	.
1	30012660	C	0.125	0.125	T	1	.	0.1378	0.128	.	.	.	.	.	.
1	30013168	TA	0.125	0.125	T	1	.	0.1055	0.1266	.	.	.	.	.	.
1	30013516	G	0.125	0.125	T	1	.	0.6114	0.2529	.	.	.	.	.	.
1	30014118	A	0.125	0.125	G	1	.	0.4892	0.233	.	.	.	.	.	.
1	30014179	T	0.125	0.125	C	1	.	0.1844	0.1493	.	.	.	.	.	.
1	30015262	T	0.125	0.125	A	1	.	0.1446	0.182	.	.	.	.	.	.
1	30015269	C	0.125	0.125	T	1	.	0.1446	0.182	.	.	.	.	.	.
1	30015664	G	0.125	0.125	T	1	.	0.5741	0.5593	.	.	.	.	.	.
1	30016666	G	0.875	0.125	A	0.0027	.	0.1295	0.2496	.	.	.	.	.	.
1	30016709	A	0.875	0.125	T	0.0027	.	0.8116	0.8913	.	.	.	.	.	.
1	30017154	A	0.875	0.125	G	0.0027	.	0.7165	0.7494	.	.	.	.	.	.
1	30017272	T	0.875	0.125	C	0.0027	.	0.6907	0.936	.	.	.	.	.	.
1	30017322	T	0.125	0.125	G	1	.	0.1308	0.4012	.	.	.	.	.	.
1	30017355	T	0.125	0.125	C	1	.	0.6987	0.6854	.	.	.	.	.	.
1	30017383	G	0.125	0.125	A	1	.	0.2477	0.5695	.	.	.	.	.	.
1	30018226	C	0.125	0.125	T	1	.	0.665	0.4438	.	.	.	.	.	.
1	30018257	T	0.125	0.125	G	1	.	0.1718	0.01857	.	.	.	.	.	.
1	30018261	A	0	0.75	G	0.001946	.	0.08001	0.001574	.	.	.	.	.	.
1	30018413	G	0.125	0.125	A	1	.	0.4077	0.827	.	.	.	.	.	.
1	30018467	C	0.125	0.875	T	0.0027	.	0.01307	0.01581	.	.	.	.	.	.
1	30018602	G	0.125	0.875	A	0.0027	.	0.4958	0.1562	.	.	.	.	.	.
1	30018726	T	0	0.75	C	0.001946	.	0.7756	0.09018	.	.	.	.	.	.
1	30019052	TC	0.125	0.125	TCC	1	.	0.9136	0.06788	.	.	.	.	.	.
1	30019061	CCT	0.125	0.875	C	0.0027	.	0.004429	0.4387	.	.	.	.	.	.
1	30019062	CTA	0.125	0.875	*	0.0027	.	0.003502	0.3697	.	.	.	.	.	.
1	30019063	TA	0.125	0.875	*	0.0027	.	0.008091	0.3095	.	.	.	.	.	.
1	30019074	GCT	0.125	0.125	G	1	.	0.01035	0.001609	.	.	.	.	.	.
1	30019420	G	0.125	0.875	C	0.0027	.	0.06059	0.9826	.	.	.	.	.	.
1	30019532	T	0	0.75	A	0.001946	.	0.6472	0.1716	.	.	.	.	.	.
1	30019808	C	0	0.75	T	0.001946	.	0.3737	0.06175	.	.	.	.	.	.
1	30020044	G	0	0.75	A	0.001946	.	0.6376	0.1228	.	.	.	.	.	.
1	30020166	C	0	0.75	T	0.001946	.	0.5995	0.601	.	.	.	.	.	.
1	30020189	A	0.875	0.125	G	0.0027	.	0.5602	0.7029	.	.	.	.	.	.
1	30020630	T	0.125	0.125	C	1	.	0.01752	0.009245	.	.	.	.	.	.
1	30021385	GA	0.875	0.125	G	0.0027	.	0.9259	0.2833	.	.	.	.	.	.
1	30022029	T	0.125	0.125	C	1	.	0.9452	0.4491	.	.	.	.	.	.
1	30022496	A	0	0.75	G	0.001946	.	0.001737	0.0005214	.	.	.	.	.	.
1	30022522	T	0	0.125	TTTTTTTTC	0.3017	.	0.1851	0.2034	.	.	.	.	.	.
1	30022523	*	0	0.125	TTTTTTTC	0.3017	.	0.0472	0.03378	.	.	.	.	.	.
1	30022526	*	0	0.625	TTTTC	0.007001	.	0.002676	0.0009828	.	.	.	.	.	.
1	30022527	*	0	0.625	TTTC	0.007001	.	0.002393	0.0007359	.	.	.	.	.	.
1	30022529	*	0	0.625	TC	0.007001	.	0.007911	0.001244	.	.	.	.	.	.
1	30022720	AAAG	0	0.75	A	0.001946	.	0.00225	0.0002871	.	.	.	.	.	.
1	30022786	A	0	0.75	C	0.001946	.	0.0007107	8.282e-05	.	.	.	.	.	.
1	30022932	G	0	0.75	A	0.001946	.	4.987e-05	0.0001604	.	.	.	.	.	.
1	30024056	T	0.125	0.125	G	1	.	0.4738	0.7864	.	.	.	.	.	.
1	30024391	T	0	0.75	A	0.001946	.	0.2296	0.001428	.	.	.	.	.	.
1	30024499	G	0.125	0.125	T	1	.	0.05299	0.1132	.	.	.	.	.	.
1	30025474	A	0.125	0.125	G	1	.	0.03273	0.02795	.	.	.	.	.	.
1	30026037	A	0.125	0.125	G	1	.	0.2891	0.3207	.	.	.	.	.	.
1	30026206	G	0.125	0.125	A	1	.	0.9725	0.3295	.	.	.	.	.	.
1	30027662	A	0	0.75	G	0.001946	.	0.453	0.007004	.	.	.	.	.	.
1	30027766	A	0.125	0.125	G	1	.	0.03172	0.9059	.	.	.	.	.	.
1	30028335	G	0.125	0.125	A	1	.	0.3235	0.2786	.	.	.	.	.	.
1	30028494	T	0.125	0.125	TAGTAA	1	.	0.3617	0.335	.	.	.	.	.	.
1	30028518	G	0.125	0.125	C	1	.	0.3877	0.3107	.	.	.	.	.	.
1	30029408	C	0.125	0.125	T	1	.	0.2708	0.1611	.	.	.	.	.	.
1	30029457	G	0.125	0.125	A	1	.	0.1949	0.5849	.	.	.	.	.	.
1	30029932	A	0.125	0.125	G	1	.	0.3092	0.2099	.	.	.	.	.	.
1	30029973	T	0.125	0.125	G	1	.	0.3092	0.2099	.	.	.	.	.	.
1	30030396	C	0.125	0.125	T	1	.	0.2102	0.107	.	.	.	.	.	.
1	30030722	A	0.125	0.125	G	1	.	0.3533	0.1752	.	.	.	.	.	.
1	30031594	TAGAAGAAA	0.125	0.125	T	1	.	0.2383	0.3979	.	.	.	.	.	.
1	30031596	TTTAAAAA	0.125	0.125	T	1	.	0.2383	0.3979	.	.	.	.	.	.
1	30031872	T	0.125	0.125	C	1	.	0.2258	0.394	.	.	.	.	.	.
1	30031947	T	0.125	0.125	C	1	.	0.2073	0.3878	.	.	.	.	.	.
1	30032146	C	0.125	0.125	T	1	.	0.9109	0.9848	.	.	.	.	.	.
1	30032968	T	0.125	0.125	C	1	.	0.0002367	0.001211	.	.	.	.	.	.
1	30033070	G	0.125	0.125	A	1	.	0.3393	0.2822	.	.	.	.	.	.
1	30033078	C	0.125	0.125	G	1	.	0.09543	0.09278	.	.	.	.	.	.
1	30033125	G	0.125	0.125	A	1	.	0.0004163	0.001917	.	.	.	.	.	.
1	30033429	C	0.125	0.125	T	1	.	0.1109	0.1155	.	.	.	.	.	.
1	30033454	T	0.125	0.125	TAGAC	1	.	0.1082	0.1148	.	.	.	.	.	.
1	30033465	A	0.125	0.125	G	1	.	0.1302	0.1323	.	.	.	.	.	.
1	30033556	A	0.125	0.125	G	1	.	0.1567	0.1617	.	.	.	.	.	.
1	30033565	A	0.125	0.125	T	1	.	0.1567	0.1617	.	.	.	.	.	.
1	30033618	A	0.125	0.125	G	1	.	0.131	0.1058	.	.	.	.	.	.
1	30033689	T	0.125	0.125	A	1	.	0.1081	0.1228	.	.	.	.	.	.
1	30033694	C	0.125	0.125	A	1	.	0.1081	0.1228	.	.	.	.	.	.
1	30037685	T	0.125	0.125	C	1	.	0.3697	0.325	.	.	.	.	.	.
1	30038723	T	0.125	0.125	C	1	.	0.196	0.1109	.	.	.	.	.	.
1	30038731	A	0.125	0.125	G	1	.	0.03565	0.6052	.	.	.	.	.	.
1	30039273	A	0.125	0.125	T	1	.	0.001585	7.376e-06	.	.	.	.	.	.
1	30040111	C	0.125	0.125	T	1	.	0.2612	0.2469	.	.	.	.	.	.
1	30040241	C	0.125	0.125	T	1	.	0.001118	1.233e-05	.	.	.	.	.	.
1	30042718	A	0.125	0.125	AT	1	.	0.2549	0.3057	.	.	.	.	.	.
1	30044035	G	0.125	0.125	T	1	.	0.4003	0.3206	.	.	.	.	.	.
1	30044156	T	0.125	0.125	C	1	.	0.2938	0.2313	.	.	.	.	.	.
1	30044507	G	0.125	0.125	A	1	.	0.08261	0.7742	.	.	.	.	.	.
1	30044719	CA	0.125	0.125	C	1	.	0.0009005	2.745e-06	.	.	.	.	.	.
1	30044729	T	0.125	0.125	C	1	.	0.001783	5.989e-06	.	.	.	.	.	.
1	30044783	A	0.125	0.125	C	1	.	0.3966	0.3097	.	.	.	.	.	.
1	30044973	G	0.125	0.125	A	1	.	0.009127	0.0001178	.	.	.	.	.	.
1	30045105	A	0.125	0.125	C	1	.	0.001229	2.109e-06	.	.	.	.	.	.
1	30045774	A	0.125	0.125	T	1	.	0.0005309	2.04e-06	.	.	.	.	.	.
1	30045998	G	0.125	0.125	A	1	.	0.0005299	1.836e-06	.	.	.	.	.	.
1	30046041	A	0.125	0.125	G	1	.	0.1169	0.1307	.	.	.	.	.	.
1	30046305	C	0.125	0.125	T	1	.	0.1182	0.1296	.	.	.	.	.	.
1	30046570	G	0.125	0.125	A	1	.	0.001698	1.214e-06	.	.	.	.	.	.
1	30047156	C	0.125	0.125	T	1	.	0.002988	3e-06	.	.	.	.	.	.
1	30047205	T	0.125	0.125	C	1	.	0.2167	0.2194	.	.	.	.	.	.
1	30047932	C	0.125	0.125	T	1	.	0.2067	0.1994	.	.	.	.	.	.
1	30048051	AG	0.125	0.125	A	1	.	0.03667	0.0001943	.	.	.	.	.	.
1	30048073	GA	0.125	0.125	G	1	.	0.2475	0.2607	.	.	.	.	.	.
1	30049008	A	0	0.125	G	0.3017	.	0.1713	0.1893	.	.	.	.	.	.
1	30049495	C	0.125	0.125	G	1	.	0.1725	0.001905	.	.	.	.	.	.
1	30050201	C	0.125	0.125	T	1	.	0.1816	0.001862	.	.	.	.	.	.
1	30050637	T	0.125	0.125	A	1	.	0.2073	0.1794	.	.	.	.	.	.
1	30051446	C	0.125	0.875	CT	0.0027	.	0.1495	0.123	.	.	.	.	.	.
1	30051453	T	0.875	0.125	TA	0.0027	.	0.2242	0.118	.	.	.	.	.	.
1	30051476	T	0.125	0.125	C	1	.	0.2238	0.224	.	.	.	.	.	.
1	30051564	A	0.125	0.125	G	1	.	0.1946	0.1919	.	.	.	.	.	.
1	30052319	C	0.25	0.125	G	0.5218	.	0.4175	0.3191	.	.	.	.	.	.
1	30052479	T	0.125	0.125	C	1	.	0.1637	0.002152	.	.	.	.	.	.
1	30052590	C	0.125	0.125	A	1	.	0.16	0.001697	.	.	.	.	.	.
1	30052702	A	0.125	0.125	G	1	.	0.173	0.001499	.	.	.	.	.	.
1	30052921	T	0	0.75	A	0.001946	.	0.04965	0.008307	.	.	.	.	.	.
1	30053037	T	0.125	0.125	C	1	.	0.1343	0.001327	.	.	.	.	.	.
1	30053114	C	0.125	0.125	T	1	.	0.4259	0.01448	.	.	.	.	.	.
1	30053633	A	0.125	0	G	0.3017	.	0.262	0.002009	.	.	.	.	.	.
1	30054258	G	0.125	0.125	T	1	.	0.2629	0.2316	.	.	.	.	.	.
1	30054344	G	0.125	0.125	T	1	.	0.12	0.1103	.	.	.	.	.	.
1	30054682	A	0.125	0.125	ACCCTC	1	.	0.2215	0.1925	.	.	.	.	.	.
1	30054706	T	0.125	0.125	G	1	.	0.2021	0.1819	.	.	.	.	.	.
1	30054900	C	0.125	0.125	G	1	.	0.2423	0.2175	.	.	.	.	.	.
1	30055004	A	0.125	0.125	G	1	.	0.3059	0.3185	.	.	.	.	.	.
1	30055084	G	0.125	0.125	A	1	.	0.2818	0.004735	.	.	.	.	.	.
1	30055138	T	0.125	0.125	C	1	.	0.185	0.1598	.	.	.	.	.	.
1	30055596	T	0.125	0.125	C	1	.	0.166	0.147	.	.	.	.	.	.
1	30056884	A	0.375	0.5	*	0.6143	.	0.2066	0.4342	.	.	.	.	.	.
1	30056885	*	0.375	0.25	A	0.5896	.	0.761	0.746	.	.	.	.	.	.
1	30056886	*	0.125	0	A	0.3017	.	0.1481	0.05309	.	.	.	.	.	.
1	30056891	C	0.125	0.25	A	0.5218	.	0.2045	0.1543	.	.	.	.	.	.
1	30056894	C	0.125	0.25	A	0.5218	.	0.3075	0.2632	.	.	.	.	.	.
1	30056897	CAAAAAC	0.125	0.25	AAAAAAC	0.5218	.	0.4775	0.691	.	.	.	.	.	.
1	30056900	AAACAAC	0.125	0.125	CAACAAC	1	.	0.9823	0.2105	.	.	.	.	.	.
1	30057455	C	0.125	0.125	T	1	.	0.3749	0.003461	.	.	.	.	.	.
1	30057481	T	0.125	0.125	C	1	.	0.3806	0.003687	.	.	.	.	.	.
1	30057514	A	0.125	0.125	G	1	.	0.3749	0.003461	.	.	.	.	.	.
1	30057660	GA	0.125	0.125	G	1	.	0.3333	0.002821	.	.	.	.	.	.
1	30057662	A	0.125	0.125	AG	1	.	0.3333	0.002821	.	.	.	.	.	.
1	30058071	T	0.125	0.125	C	1	.	0.3785	0.3718	.	.	.	.	.	.
1	30058235	G	0.125	0.125	A	1	.	0.3721	0.3583	.	.	.	.	.	.
1	30058297	A	0.125	0.125	G	1	.	0.4126	0.3913	.	.	.	.	.	.
1	30059104	C	0.125	0.125	T	1	.	0.3756	0.003199	.	.	.	.	.	.
1	30059533	AC	0.125	0.125	A	1	.	0.2894	0.002789	.	.	.	.	.	.
1	30060048	T	0.125	0.125	G	1	.	0.6515	0.5335	.	.	.	.	.	.
1	30060068	G	0.125	0.125	T	1	.	0.2914	0.003107	.	.	.	.	.	.
1	30060160	A	0.125	0.125	C	1	.	0.2451	0.002085	.	.	.	.	.	.
1	30060251	A	0.125	0.125	T	1	.	0.007634	0.09948	.	.	.	.	.	.
1	30061486	TA	0.125	0.125	T	1	.	0.1972	0.555	.	.	.	.	.	.
1	30061999	G	0.125	0.125	A	1	.	0.04757	4.416e-05	.	.	.	.	.	.
1	30062173	C	0.125	0.125	T	1	.	0.1924	0.001563	.	.	.	.	.	.
1	30062395	CA	0.125	0.125	C	1	.	0.0005495	0.032	.	.	.	.	.	.
1	30062719	T	0.125	0.125	C	1	.	0.008794	0.09772	.	.	.	.	.	.
1	30062769	TAA	0.125	0.125	T	1	.	0.04581	0.1441	.	.	.	.	.	.
1	30062822	A	0.125	0.125	T	1	.	0.1897	0.001403	.	.	.	.	.	.
1	30062848	A	0.125	0.125	AGT	1	.	0.2135	0.1153	.	.	.	.	.	.
1	30062857	G	0.125	0.125	C	1	.	0.006792	0.08688	.	.	.	.	.	.
1	30062985	T	0.125	0.125	A	1	.	0.6568	0.4199	.	.	.	.	.	.
1	30063317	A	0.125	0.125	G	1	.	0.027	2.715e-05	.	.	.	.	.	.
1	30063438	C	0.125	0.125	T	1	.	0.2848	0.002583	.	.	.	.	.	.
1	30063585	G	0.125	0.125	A	1	.	0.0001841	8.809e-07	.	.	.	.	.	.
1	30063588	TGGGG	0.125	0.75	TGGG	0.01174	.	0.2356	0.436	.	.	.	.	.	.
1	30064044	GA	0.125	0.125	G	1	.	0.007915	0.1914	.	.	.	.	.	.
1	30064757	C	0.125	0.125	A	1	.	0.01812	2.837e-05	.	.	.	.	.	.
1	30064987	T	0.125	0.125	C	1	.	0.02582	0.3552	.	.	.	.	.	.
1	30065845	G	0.125	0.125	A	1	.	0.2434	0.00459	.	.	.	.	.	.
1	30065987	C	0.125	0.125	A	1	.	0.2325	0.004826	.	.	.	.	.	.
1	30067118	T	0.125	0.125	C	1	.	0.07121	0.9411	.	.	.	.	.	.
1	30067253	T	0.125	0.125	C	1	.	0.04758	0.9789	.	.	.	.	.	.
1	30067276	G	0.125	0.125	A	1	.	0.1418	0.005014	.	.	.	.	.	.
1	30067352	C	0.125	0.125	G	1	.	0.04935	0.9697	.	.	.	.	.	.
1	30067670	C	0.125	0.125	T	1	.	0.04795	0.9829	.	.	.	.	.	.
1	30067704	A	0.125	0.125	G	1	.	0.04945	0.9934	.	.	.	.	.	.
1	30067759	T	0.125	0.125	C	1	.	0.06707	0.9934	.	.	.	.	.	.
1	30067902	A	0.125	0.125	G	1	.	0.06004	0.9533	.	.	.	.	.	.
1	30068253	T	0.125	0.125	C	1	.	0.06429	0.99	.	.	.	.	.	.
1	30068411	A	0.125	0.125	G	1	.	0.9207	0.6521	.	.	.	.	.	.
1	30068505	A	0.125	0.125	T	1	.	0.2129	0.007445	.	.	.	.	.	.
1	30069055	G	0.125	0.125	A	1	.	0.2594	0.01183	.	.	.	.	.	.
1	30069180	T	0.125	0.125	C	1	.	0.2268	0.01042	.	.	.	.	.	.
1	30069318	G	0.125	0.125	C	1	.	0.005534	0.003472	.	.	.	.	.	.
1	30069358	T	0.125	0.125	C	1	.	0.04266	0.0155	.	.	.	.	.	.
1	30069400	C	0.125	0.125	T	1	.	0.03386	0.01164	.	.	.	.	.	.
1	30070009	T	0.875	0.125	C	0.0027	.	0.9062	0.8545	.	.	.	.	.	.
1	30070140	T	0	0.75	C	0.001946	.	0.2438	0.5206	.	.	.	.	.	.
1	30071952	CT	0	0.75	C	0.001946	.	0.8401	0.627	.	.	.	.	.	.
1	30072318	C	0	0.75	A	0.001946	.	0.7603	0.9228	.	.	.	.	.	.
1	30074104	GTTTTT	0	0.75	GTTTTATTTTT	0.001946	.	0.1632	0.399	.	.	.	.	.	.
1	30074105	*	0	0.75	TTTTA	0.001946	.	0.1049	0.2652	.	.	.	.	.	.
1	30074106	*	0	0.75	TTTA	0.001946	.	0.1096	0.1884	.	.	.	.	.	.
1	30074109	*	0	0.75	AT	0.001946	.	0.8536	0.9821	.	.	.	.	.	.
1	30074158	TGA	0	0.125	TGAGA	0.3017	.	0.8083	0.5174	.	.	.	.	.	.
1	30074188	G	0	0.75	A	0.001946	.	0.8736	0.8784	.	.	.	.	.	.
1	30074401	T	0	0.75	C	0.001946	.	0.1167	0.2593	.	.	.	.	.	.
1	30074610	T	0	0.75	A	0.001946	.	0.7656	0.5952	.	.	.	.	.	.
1	30075183	T	0.125	0.125	G	1	.	0.02724	0.05554	.	.	.	.	.	.
1	30075260	ATGCACATACCTTTCCCC	0	0.75	A	0.001946	.	0.1197	0.2733	.	.	.	.	.	.
1	30075486	T	0.875	0.125	TGAGA	0.0027	.	0.2644	0.1478	.	.	.	.	.	.
1	30075627	T	0	0.75	C	0.001946	.	0.1082	0.2282	.	.	.	.	.	.
1	30076070	A	0.125	0.125	G	1	.	0.04015	0.1059	.	.	.	.	.	.
1	30077423	T	0.125	0.125	C	1	.	0.0001107	0.0009442	.	.	.	.	.	.
1	30082853	GAAA	0.125	0.125	GA	1	.	0.9885	0.3831	.	.	.	.	.	.
1	30083017	T	0	0.25	TC	0.1306	.	0.2599	0.4411	.	.	.	.	.	.
1	30083031	T	0	0.25	C	0.1306	.	0.1864	0.3848	.	.	.	.	.	.
1	30083043	A	0.625	0.375	C	0.3173	.	1.605e-06	0.002752	.	.	.	.	.	.
1	30083055	C	0.125	0.25	G	0.5218	.	4.886e-08	9.592e-06	.	.	.	.	.	.
1	30083074	T	0.5	0.5	C	1	.	0.9739	0.02154	.	.	.	.	.	.
1	30083080	A	0.375	0.5	T	0.6143	.	0.3778	0.02841	.	.	.	.	.	.
1	30083104	G	0.5	0.5	C	1	.	0.6237	0.2285	.	.	.	.	.	.
1	30083121	T	0.125	0.125	TG	1	.	0.5507	0.2293	.	.	.	.	.	.
1	30083122	G	0.5	0.375	T	0.6143	.	0.01051	0.6423	.	.	.	.	.	.
1	30083139	A	0.5	0.375	G	0.6143	.	0.6378	0.5752	.	.	.	.	.	.
1	30083140	C	0	0.25	T	0.1306	.	0.001405	0.03011	.	.	.	.	.	.
1	30083152	A	0.5	0.375	G	0.6143	.	0.006752	0.08956	.	.	.	.	.	.
1	30083622	GC	0.25	0.25	G	1	.	0.002278	0.06536	.	.	.	.	.	.
1	30083675	T	0	0.25	C	0.1306	.	1.796e-07	6.225e-06	.	.	.	.	.	.
1	30084124	T	0.125	0.125	G	1	.	0.1883	0.2149	.	.	.	.	.	.
1	30084346	T	0	0.75	A	0.001946	.	0.1812	0.5207	.	.	.	.	.	.
1	30084375	C	0.125	0.125	T	1	.	0.02926	0.06869	.	.	.	.	.	.
1	30084410	C	0	0.75	T	0.001946	.	0.1548	0.3329	.	.	.	.	.	.
1	30084546	A	0	0.75	G	0.001946	.	0.143	0.3163	.	.	.	.	.	.
1	30084865	ATT	0	0.75	A	0.001946	.	0.3882	0.5477	.	.	.	.	.	.
1	30085719	GAT	0.875	0.125	GATAT	0.0027	.	0.4418	0.4916	.	.	.	.	.	.
1	30085747	AAT	0	0.75	A	0.001946	.	0.7267	0.692	.	.	.	.	.	.
1	30085770	G	0.125	0.125	A	1	.	0.2845	0.3614	.	.	.	.	.	.
1	30086039	G	0	0.75	A	0.001946	.	0.1582	0.3229	.	.	.	.	.	.
1	30086348	A	0	0.75	C	0.001946	.	0.05165	0.1742	.	.	.	.	.	.
1	30086640	*	0.125	0.125	A	1	.	0.2125	0.3899	.	.	.	.	.	.
1	30086739	T	0.875	0.125	C	0.0027	.	0.02469	0.3712	.	.	.	.	.	.
1	30086793	A	0.875	0.125	G	0.0027	.	0.03765	0.08191	.	.	.	.	.	.
1	30087927	A	0.125	0.125	G	1	.	0.0225	0.0417	.	.	.	.	.	.
1	30088624	AAAAAAAAAAAAAACC	0.125	0.75	*	0.01174	.	0.521	0.544	.	.	.	.	.	.
1	30088660	C	0	0.125	T	0.3017	.	0.2167	0.5334	.	.	.	.	.	.
1	30088847	G	0.125	0.125	A	1	.	5.611e-05	0.1162	.	.	.	.	.	.
1	30089105	C	0.125	0.125	G	1	.	0.06695	0.8109	.	.	.	.	.	.
1	30089178	C	0.125	0.125	CT	1	.	0.004657	0.1825	.	.	.	.	.	.
1	30089197	G	0.125	0.125	C	1	.	0.004584	0.1647	.	.	.	.	.	.
1	30089250	C	0.125	0.125	CG	1	.	0.0009485	0.1974	.	.	.	.	.	.
1	30089253	C	0.125	0.125	G	1	.	0.0009485	0.1974	.	.	.	.	.	.
1	30089481	A	0.5	0.375	*	0.6143	.	0.2364	0.8673	.	.	.	.	.	.
1	30089482	*	0.375	0.25	A	0.5896	.	0.01648	0.2202	.	.	.	.	.	.
1	30089483	*	0.125	0.125	A	1	.	0.03099	0.05677	.	.	.	.	.	.
1	30089484	T	0.125	0.125	A	1	.	0.000796	0.06864	.	.	.	.	.	.
1	30089562	G	0.125	0.125	A	1	.	0.004068	0.07006	.	.	.	.	.	.
1	30089785	C	0.125	0.125	T	1	.	0.8607	0.7555	.	.	.	.	.	.
1	30089892	C	0.25	0.375	G	0.5896	.	0.5375	0.2575	.	.	.	.	.	.
1	30089904	C	0.25	0.125	A	0.5218	.	0.7542	0.5146	.	.	.	.	.	.
1	30089953	T	0.125	0.125	A	1	.	0.9077	0.8158	.	.	.	.	.	.
1	30090063	G	0.125	0.125	A	1	.	0.8107	0.8778	.	.	.	.	.	.
1	30090074	A	0.125	0.125	G	1	.	0.8232	0.873	.	.	.	.	.	.
1	30090187	A	0.875	0.125	G	0.0027	.	0.8674	0.9104	.	.	.	.	.	.
1	30090224	G	0.125	0.125	T	1	.	0.8225	0.8559	.	.	.	.	.	.
1	30090731	T	0	0.75	G	0.001946	.	0.9143	0.8113	.	.	.	.	.	.
1	30090877	G	0	0.75	C	0.001946	.	0.7562	0.5821	.	.	.	.	.	.
1	30091108	C	0.875	0.125	G	0.0027	.	0.8547	0.8886	.	.	.	.	.	.
1	30091730	C	0.125	0.875	T	0.0027	.	0.07904	0.1461	.	.	.	.	.	.
1	30091789	T	0.125	0.875	C	0.0027	.	0.07229	0.07392	.	.	.	.	.	.
1	30091953	T	0.75	0.125	TG	0.01174	.	0.01698	0.09205	.	.	.	.	.	.
1	30091964	*	0.75	0.125	G	0.01174	.	0.07875	0.1276	.	.	.	.	.	.
1	30091965	*	0.75	0.125	TTGTTG	0.01174	.	0.2103	0.6888	.	.	.	.	.	.
1	30091967	*	0.75	0.125	G	0.01174	.	0.06695	0.08886	.	.	.	.	.	.
1	30091970	*	0.75	0.125	G	0.01174	.	0.04197	0.07593	.	.	.	.	.	.
1	30091979	T	0.75	0.125	G	0.01174	.	0.07071	0.0904	.	.	.	.	.	.
1	30092021	C	0	0.75	T	0.001946	.	0.08917	0.1475	.	.	.	.	.	.
1	30092241	G	0.125	0.875	A	0.0027	.	0.06263	0.1112	.	.	.	.	.	.
1	30092259	A	0.125	0.875	C	0.0027	.	0.06263	0.1112	.	.	.	.	.	.
1	30092310	C	0.125	0.875	T	0.0027	.	0.06996	0.1273	.	.	.	.	.	.
1	30092347	A	0	0.75	T	0.001946	.	0.129	0.1751	.	.	.	.	.	.
1	30092355	A	0	0.75	G	0.001946	.	0.1152	0.1658	.	.	.	.	.	.
1	30092382	C	0	0.75	A	0.001946	.	0.09243	0.1419	.	.	.	.	.	.
1	30092581	T	0	0.75	TTTAAATTTGCTTGGTCCC	0.001946	.	0.08035	0.1068	.	.	.	.	.	.
1	30092750	C	0	0.75	T	0.001946	.	0.4524	0.5417	.	.	.	.	.	.
1	30092797	A	0	0.75	G	0.001946	.	0.02742	0.04029	.	.	.	.	.	.
1	30092968	T	0	0.75	C	0.001946	.	0.0318	0.04528	.	.	.	.	.	.
1	30093027	A	0	0.75	G	0.001946	.	0.02825	0.04148	.	.	.	.	.	.
1	30093055	TAAAAGAAAAATCAAAAAAAAAAAAAAAGA	0	0.75	T	0.001946	.	0.02484	0.03246	.	.	.	.	.	.
1	30093194	A	0	0.75	C	0.001946	.	0.03496	0.04374	.	.	.	.	.	.
1	30093256	T	0	0.75	C	0.001946	.	0.03461	0.04388	.	.	.	.	.	.
1	30093420	TCTGCCC	0.125	0.75	T	0.01174	.	0.03851	0.05493	.	.	.	.	.	.
1	30093496	T	0	0.75	C	0.001946	.	0.02003	0.03806	.	.	.	.	.	.
1	30093562	G	0	0.75	A	0.001946	.	0.02766	0.04216	.	.	.	.	.	.
1	30093590	C	0	0.75	T	0.001946	.	0.02909	0.04313	.	.	.	.	.	.
1	30093641	A	0	0.75	T	0.001946	.	0.02243	0.03618	.	.	.	.	.	.
1	30093651	A	0	0.75	T	0.001946	.	0.02418	0.03826	.	.	.	.	.	.
1	30093813	A	0	0.75	G	0.001946	.	0.03097	0.04585	.	.	.	.	.	.
1	30093850	G	0	0.75	T	0.001946	.	0.02953	0.04247	.	.	.	.	.	.
1	30093960	T	0.125	0.875	A	0.0027	.	0.07289	0.1255	.	.	.	.	.	.
1	30094064	G	0.125	0.875	A	0.0027	.	0.0168	0.7257	.	.	.	.	.	.
1	30094088	T	0	0.75	G	0.001946	.	0.02879	0.05165	.	.	.	.	.	.
1	30094104	C	0.125	0.875	T	0.0027	.	0.06699	0.1413	.	.	.	.	.	.
1	30094188	CTTTTTTTTT	0	0.125	C	0.3017	.	0.7514	0.3978	.	.	.	.	.	.
1	30094385	C	0	0.75	A	0.001946	.	0.1015	0.1213	.	.	.	.	.	.
1	30094537	G	0.125	0.875	T	0.0027	.	0.06945	0.1225	.	.	.	.	.	.
1	30094607	G	0	0.75	A	0.001946	.	0.02742	0.04029	.	.	.	.	.	.
1	30094711	A	0	0.75	G	0.001946	.	0.02773	0.0397	.	.	.	.	.	.
1	30094719	A	0.125	0.125	G	1	.	0.9442	0.9396	.	.	.	.	.	.
1	30094990	G	0	0.75	A	0.001946	.	0.2639	0.01999	.	.	.	.	.	.
1	30095102	T	0	0.75	A	0.001946	.	0.01588	0.02994	.	.	.	.	.	.
1	30095262	A	0.125	0.125	G	1	.	0.3995	0.314	.	.	.	.	.	.
1	30095413	TCAC	0	0.75	T	0.001946	.	0.03059	0.04161	.	.	.	.	.	.
1	30095419	C	0	0.75	CA	0.001946	.	0.03059	0.04161	.	.	.	.	.	.
1	30095424	C	0	0.75	CAGTTCTGCTGGG	0.001946	.	0.0351	0.04589	.	.	.	.	.	.
1	30095436	T	0	0.75	C	0.001946	.	0.02848	0.04099	.	.	.	.	.	.
1	30095439	C	0	0.75	T	0.001946	.	0.02848	0.04099	.	.	.	.	.	.
1	30095467	A	0.125	0.125	G	1	.	0.967	0.9591	.	.	.	.	.	.
1	30095506	A	0	0.75	G	0.001946	.	0.02031	0.03405	.	.	.	.	.	.
1	30095513	A	0	0.75	AG	0.001946	.	0.01848	0.02967	.	.	.	.	.	.
1	30095631	T	0	0.75	G	0.001946	.	0.03023	0.04737	.	.	.	.	.	.
1	30095663	T	0	0.75	G	0.001946	.	0.02942	0.04719	.	.	.	.	.	.
1	30095695	C	0	0.75	T	0.001946	.	0.02552	0.03922	.	.	.	.	.	.
1	30095727	G	0	0.75	A	0.001946	.	0.02596	0.03611	.	.	.	.	.	.
1	30095754	A	0	0.75	C	0.001946	.	0.02806	0.04084	.	.	.	.	.	.
1	30095783	T	0	0.75	C	0.001946	.	0.02477	0.04047	.	.	.	.	.	.
1	30095840	C	0	0.75	T	0.001946	.	0.02348	0.03526	.	.	.	.	.	.
1	30095841	A	0	0.75	G	0.001946	.	0.02348	0.03526	.	.	.	.	.	.
1	30095994	T	0	0.75	C	0.001946	.	0.02807	0.04298	.	.	.	.	.	.
1	30096155	G	0	0.75	T	0.001946	.	0.02915	0.04292	.	.	.	.	.	.
1	30096182	C	0	0.75	T	0.001946	.	0.02454	0.03837	.	.	.	.	.	.
1	30096183	A	0	0.75	G	0.001946	.	0.02454	0.03837	.	.	.	.	.	.
1	30096244	GT	0.125	0.875	G	0.0027	.	0.02559	0.01842	.	.	.	.	.	.
1	30096246	T	0.125	0.875	C	0.0027	.	0.02559	0.01842	.	.	.	.	.	.
1	30096454	GGTCCTTTTCA	0.125	0.125	TGTCCTTTTCA	1	.	0.3556	0.3052	.	.	.	.	.	.
1	30096539	C	0.125	0.125	T	1	.	0.3619	0.3547	.	.	.	.	.	.
1	30096631	T	0	0.75	A	0.001946	.	0.029	0.04096	.	.	.	.	.	.
1	30096889	A	0.125	0.125	G	1	.	0.3756	0.4302	.	.	.	.	.	.
1	30097011	A	0.125	0.125	C	1	.	0.3947	0.4095	.	.	.	.	.	.
1	30097016	T	0.125	0.125	C	1	.	0.3947	0.4095	.	.	.	.	.	.
1	30097217	A	0.125	0.125	AAG	1	.	0.9772	0.9698	.	.	.	.	.	.
1	30097262	C	0.125	0.125	T	1	.	0.38	0.3293	.	.	.	.	.	.
1	30097575	G	0.125	0.125	GA	1	.	0.4247	0.6729	.	.	.	.	.	.
1	30097724	C	0.125	0.125	T	1	.	0.4095	0.6524	.	.	.	.	.	.
1	30097815	C	0.125	0.125	T	1	.	0.4413	0.7366	.	.	.	.	.	.
1	30097826	C	0.125	0.125	T	1	.	0.4413	0.7366	.	.	.	.	.	.
1	30097833	T	0.125	0.125	TCCTTAC	1	.	0.4805	0.7868	.	.	.	.	.	.
1	30097881	C	0.125	0.875	T	0.0027	.	0.05526	0.103	.	.	.	.	.	.
1	30097955	T	0	0.75	A	0.001946	.	0.1427	0.1202	.	.	.	.	.	.
1	30097981	G	0.125	0.125	A	1	.	0.4673	0.6865	.	.	.	.	.	.
1	30098035	C	0.125	0.125	G	1	.	0.4635	0.7496	.	.	.	.	.	.
1	30098065	A	0.125	0.125	G	1	.	0.9577	0.9575	.	.	.	.	.	.
1	30098196	A	0.125	0.125	G	1	.	0.4042	0.6294	.	.	.	.	.	.
1	30098333	T	0.125	0.125	C	1	.	0.4885	0.7804	.	.	.	.	.	.
1	30098355	G	0	0.75	C	0.001946	.	0.08759	0.095	.	.	.	.	.	.
1	30098440	G	0.125	0.125	A	1	.	0.512	0.7871	.	.	.	.	.	.
1	30098880	A	0	0.75	G	0.001946	.	0.07362	0.07863	.	.	.	.	.	.
1	30099296	G	0.125	0.125	A	1	.	0.4849	0.5555	.	.	.	.	.	.
1	30099471	C	0.125	0.875	G	0.0027	.	0.05623	0.09996	.	.	.	.	.	.
1	30099696	C	0.125	0.125	G	1	.	0.9797	0.9125	.	.	.	.	.	.
1	30099718	C	0.125	0.875	A	0.0027	.	0.03466	0.07539	.	.	.	.	.	.
1	30099767	A	0.125	0.875	G	0.0027	.	0.03855	0.07567	.	.	.	.	.	.
1	30099866	C	0.125	0.875	T	0.0027	.	0.03312	0.0723	.	.	.	.	.	.
1	30101090	A	0.125	0.875	G	0.0027	.	0.4884	0.3378	.	.	.	.	.	.
1	30101654	G	0.125	0.125	GAA	1	.	0.1348	0.1419	.	.	.	.	.	.
1	30101959	T	0.125	0.125	TAGG	1	.	0.9649	0.984	.	.	.	.	.	.
1	30102164	*	0.25	0.25	TATA	1	.	0.3323	0.3551	.	.	.	.	.	.
1	30102166	TAGTGTGTGTGTGTG	0.25	0.25	*	1	.	0.002088	0.002684	.	.	.	.	.	.
1	30102656	A	0.125	0.125	C	1	.	0.9822	0.9372	.	.	.	.	.	.
1	30103158	T	0.125	0.125	C	1	.	0.03115	0.02119	.	.	.	.	.	.
1	30103728	G	0.125	0.125	GC	1	.	0.09947	0.08328	.	.	.	.	.	.
1	30103829	G	0.125	0.125	T	1	.	0.1572	0.1485	.	.	.	.	.	.
1	30104628	G	0.125	0.125	C	1	.	0.199	0.1456	.	.	.	.	.	.
1	30105061	A	0.125	0.125	C	1	.	0.9968	0.9366	.	.	.	.	.	.
1	30105332	TG	0.125	0.125	T	1	.	0.157	0.1459	.	.	.	.	.	.
1	30105415	T	0.125	0.125	C	1	.	0.2072	0.152	.	.	.	.	.	.
1	30105864	A	0	0.75	G	0.001946	.	0.297	0.5408	.	.	.	.	.	.
1	30106300	G	0.125	0.125	A	1	.	0.9685	0.9917	.	.	.	.	.	.
1	30106713	T	0.125	0.125	C	1	.	0.001113	0.01587	.	.	.	.	.	.
1	30107232	G	0.125	0.875	A	0.0027	.	0.03724	0.2639	.	.	.	.	.	.
1	30107360	T	0.875	0.125	C	0.0027	.	0.1411	0.3596	.	.	.	.	.	.
1	30107406	C	0	0.75	CTAG	0.001946	.	0.9944	0.7328	.	.	.	.	.	.
1	30107460	T	0	0.75	C	0.001946	.	0.9584	0.7216	.	.	.	.	.	.
1	30107504	C	0	0.75	T	0.001946	.	0.9982	0.7529	.	.	.	.	.	.
1	30107576	T	0	0.75	C	0.001946	.	0.6162	0.3196	.	.	.	.	.	.
1	30107580	A	0.125	0.125	T	1	.	0.002735	0.01604	.	.	.	.	.	.
1	30107585	C	0.125	0.875	T	0.0027	.	0.2672	0.7528	.	.	.	.	.	.
1	30108038	G	0	0.75	A	0.001946	.	0.4457	0.271	.	.	.	.	.	.
1	30108188	C	0.125	0.125	T	1	.	0.001277	0.01616	.	.	.	.	.	.
1	30108238	G	0.125	0.875	A	0.0027	.	0.2204	0.6037	.	.	.	.	.	.
1	30108251	C	0.125	0.125	T	1	.	0.001049	0.01482	.	.	.	.	.	.
1	30108307	A	0	0.75	C	0.001946	.	0.6954	0.5494	.	.	.	.	.	.
1	30108433	G	0	0.75	A	0.001946	.	0.5826	0.4388	.	.	.	.	.	.
1	30108512	A	0	0.75	G	0.001946	.	0.6278	0.4711	.	.	.	.	.	.
1	30108576	T	0.125	0.875	A	0.0027	.	0.1891	0.5266	.	.	.	.	.	.
1	30108672	C	0.125	0.125	T	1	.	0.00177	0.01851	.	.	.	.	.	.
1	30108815	T	0.125	0.875	G	0.0027	.	0.1854	0.5567	.	.	.	.	.	.
1	30108916	C	0.125	0.125	T	1	.	0.000352	0.008212	.	.	.	.	.	.
1	30108977	T	0.125	0.875	C	0.0027	.	0.1664	0.5222	.	.	.	.	.	.
1	30108980	T	0.125	0.125	C	1	.	0.000352	0.008212	.	.	.	.	.	.
1	30109019	ATAAAT	0.125	0.875	A	0.0027	.	0.193	0.524	.	.	.	.	.	.
1	30109037	T	0.125	0.875	A	0.0027	.	0.1773	0.5212	.	.	.	.	.	.
1	30109354	CTT	0.125	0.875	C	0.0027	.	0.1685	0.4944	.	.	.	.	.	.
1	30109371	G	0.125	0.875	A	0.0027	.	0.1891	0.5266	.	.	.	.	.	.
1	30109552	A	0.125	0.875	G	0.0027	.	0.1665	0.4955	.	.	.	.	.	.
1	30109570	A	0	0.75	G	0.001946	.	0.466	0.2807	.	.	.	.	.	.
1	30109779	G	0.125	0.875	A	0.0027	.	0.192	0.5155	.	.	.	.	.	.
1	30110061	T	0.125	0.875	TA	0.0027	.	0.2049	0.4823	.	.	.	.	.	.
1	30110066	C	0	0.75	A	0.001946	.	0.507	0.3681	.	.	.	.	.	.
1	30110275	A	0	0.75	G	0.001946	.	0.8224	0.6767	.	.	.	.	.	.
1	30110469	A	0	0.75	G	0.001946	.	0.4487	0.3472	.	.	.	.	.	.
1	30110537	A	0.125	0.875	G	0.0027	.	0.1895	0.5143	.	.	.	.	.	.
1	30110652	TA	0	0.125	T	0.3017	.	0.6719	0.3667	.	.	.	.	.	.
1	30110653	A	0.125	0.25	T	0.5218	.	0.4138	0.3848	.	.	.	.	.	.
1	30110654	A	0.125	0.25	T	0.5218	.	0.04546	0.1175	.	.	.	.	.	.
1	30110665	TTTAT	0.125	0.25	CTTAT	0.5218	.	0.441	0.3045	.	.	.	.	.	.
1	30110910	CAGAGAGAG	0	0.125	CAGAGAG	0.3017	.	0.7584	0.7782	.	.	.	.	.	.
1	30111358	TAAAC	0.125	0.875	T	0.0027	.	0.2096	0.5312	.	.	.	.	.	.
1	30111362	C	0.125	0.875	*	0.0027	.	0.2223	0.5599	.	.	.	.	.	.
1	30111816	G	0	0.75	*	0.001946	.	0.9955	0.8052	.	.	.	.	.	.
1	30111993	CAAAA	0.125	0.875	CAA	0.0027	.	0.121	0.4935	.	.	.	.	.	.
1	30111997	AT	0.125	0.125	A	1	.	0.00292	0.01894	.	.	.	.	.	.
1	30111998	AT	0.125	0.125	A	1	.	0.1208	0.1827	.	.	.	.	.	.
1	30112000	TAT	0.125	0.125	AAT	1	.	1.801e-05	0.001	.	.	.	.	.	.
1	30112410	T	0.125	0.875	*	0.0027	.	0.0005196	0.005279	.	.	.	.	.	.
1	30112413	ATTTAT	0.125	0.875	*	0.0027	.	0.004648	0.04695	.	.	.	.	.	.
1	30112667	G	0.125	0.125	A	1	.	0.0002643	0.006089	.	.	.	.	.	.
1	30113126	A	0.125	0.125	G	1	.	0.0002643	0.006089	.	.	.	.	.	.
1	30113182	T	0.125	0.875	C	0.0027	.	0.1891	0.5266	.	.	.	.	.	.
1	30113239	GT	0.125	0.875	G	0.0027	.	0.2781	0.5249	.	.	.	.	.	.
1	30113348	C	0	0.75	G	0.001946	.	0.00141	8.557e-06	.	.	.	.	.	.
1	30113360	G	0.125	0.875	A	0.0027	.	0.1998	0.5412	.	.	.	.	.	.
1	30113483	A	0	0.75	G	0.001946	.	0.4356	0.3466	.	.	.	.	.	.
1	30113563	TA	0.125	0.875	T	0.0027	.	0.1547	0.4638	.	.	.	.	.	.
1	30113564	AT	0.125	0.875	*	0.0027	.	0.225	0.5935	.	.	.	.	.	.
1	30115044	A	0	0.75	G	0.001946	.	0.8464	0.7105	.	.	.	.	.	.
1	30115140	C	0	0.75	T	0.001946	.	0.457	0.3635	.	.	.	.	.	.
1	30115278	A	0	0.75	C	0.001946	.	0.5383	0.3525	.	.	.	.	.	.
1	30115504	A	0.125	0.875	G	0.0027	.	0.1907	0.4939	.	.	.	.	.	.
1	30115560	A	0.125	0.875	T	0.0027	.	0.2118	0.5872	.	.	.	.	.	.
1	30115818	G	0	0.75	C	0.001946	.	0.3475	0.3021	.	.	.	.	.	.
1	30115822	G	0	0.75	A	0.001946	.	0.3475	0.3021	.	.	.	.	.	.
1	30115944	A	0.125	0.875	G	0.0027	.	0.9189	0.7107	.	.	.	.	.	.
1	30116073	T	0.125	0.125	G	1	.	0.000332	0.00774	.	.	.	.	.	.
1	30116423	GA	0	0.75	G	0.001946	.	0.5434	0.4303	.	.	.	.	.	.
1	30116566	C	0.125	0.125	A	1	.	0.0003038	0.007298	.	.	.	.	.	.
1	30117161	TAA	0.125	0.125	TA	1	.	0.0915	0.2902	.	.	.	.	.	.
1	30117202	T	0	0.75	C	0.001946	.	0.5076	0.3633	.	.	.	.	.	.
1	30117996	A	0.125	0.125	C	1	.	0.000201	0.004761	.	.	.	.	.	.
1	30118296	T	0.125	0.75	G	0.01174	.	0.5408	0.3383	.	.	.	.	.	.
1	30118309	T	0	0.75	C	0.001946	.	0.8695	0.6139	.	.	.	.	.	.
1	30118372	C	0.75	0.125	A	0.01174	.	0.1542	0.5758	.	.	.	.	.	.
1	30118554	C	0	0.75	T	0.001946	.	0.5705	0.3206	.	.	.	.	.	.
1	30118917	G	0	0.75	A	0.001946	.	0.8868	0.7946	.	.	.	.	.	.
1	30118943	C	0.125	0.875	T	0.0027	.	0.1603	0.5043	.	.	.	.	.	.
1	30119072	TTCTC	0.625	0.25	TTC	0.1306	.	0.8925	0.5568	.	.	.	.	.	.
1	30119139	TAAGA	0.125	0.875	T	0.0027	.	0.3769	0.9622	.	.	.	.	.	.
1	30119482	C	0.125	0.875	T	0.0027	.	0.1492	0.5291	.	.	.	.	.	.
1	30119518	T	0.125	0.875	A	0.0027	.	0.1492	0.5291	.	.	.	.	.	.
1	30119883	T	0.125	0.875	C	0.0027	.	0.1348	0.4933	.	.	.	.	.	.
1	30120000	T	0	0.75	C	0.001946	.	0.6354	0.3742	.	.	.	.	.	.
1	30120353	T	0	0.75	C	0.001946	.	0.531	0.3317	.	.	.	.	.	.
1	30120379	G	0.125	0.875	T	0.0027	.	0.1235	0.4622	.	.	.	.	.	.
1	30120449	T	0.125	0.875	C	0.0027	.	0.1252	0.4576	.	.	.	.	.	.
1	30120567	G	0	0.75	A	0.001946	.	0.4859	0.3658	.	.	.	.	.	.
1	30121295	G	0	0.75	A	0.001946	.	0.5227	0.3721	.	.	.	.	.	.
1	30122018	C	0	0.75	A	0.001946	.	0.8263	0.7228	.	.	.	.	.	.
1	30122160	T	0.125	0.875	C	0.0027	.	0.2993	0.9961	.	.	.	.	.	.
1	30122289	G	0.125	0.875	A	0.0027	.	0.3199	0.9586	.	.	.	.	.	.
1	30122598	A	0.125	0.875	G	0.0027	.	0.1577	0.6126	.	.	.	.	.	.
1	30122634	C	0.125	0.875	A	0.0027	.	0.3164	0.9364	.	.	.	.	.	.
1	30122696	G	0.125	0.875	A	0.0027	.	0.4198	0.826	.	.	.	.	.	.
1	30122988	T	0	0.75	A	0.001946	.	0.7953	0.672	.	.	.	.	.	.
1	30123422	T	0.125	0.125	G	1	.	0.001093	0.01309	.	.	.	.	.	.
1	30123494	A	0	0.75	G	0.001946	.	0.8476	0.7292	.	.	.	.	.	.
1	30123556	C	0.125	0.125	T	1	.	0.1499	0.5879	.	.	.	.	.	.
1	30123564	G	0.125	0.125	A	1	.	0.01106	0.1174	.	.	.	.	.	.
1	30123573	CCT	0.125	0.125	CCTCTCTTTCTCTCT	1	.	0.009259	0.03495	.	.	.	.	.	.
1	30123598	C	0.125	0.875	G	0.0027	.	0.3416	0.8929	.	.	.	.	.	.
1	30123665	C	0.125	0.875	T	0.0027	.	0.3529	0.9489	.	.	.	.	.	.
1	30123767	A	0.125	0.125	G	1	.	0.0339	0.2108	.	.	.	.	.	.
1	30123877	A	0	0.75	G	0.001946	.	0.8049	0.6803	.	.	.	.	.	.
1	30123890	AC	0	0.75	A	0.001946	.	0.8563	0.4798	.	.	.	.	.	.
1	30123923	A	0	0.75	C	0.001946	.	0.7585	0.671	.	.	.	.	.	.
1	30123988	T	0.125	0.125	C	1	.	0.0377	0.218	.	.	.	.	.	.
1	30124008	G	0.125	0.125	A	1	.	0.1514	0.643	.	.	.	.	.	.
1	30124075	T	0	0.25	C	0.1306	.	0.9187	0.3564	.	.	.	.	.	.
1	30124128	GTG	0.125	0.125	CTG	1	.	0.0009725	0.006486	.	.	.	.	.	.
1	30125031	T	0.125	0.125	C	1	.	0.01379	0.1183	.	.	.	.	.	.
1	30125342	G	0	0.75	A	0.001946	.	0.9171	0.6306	.	.	.	.	.	.
1	30125662	G	0	0.75	A	0.001946	.	0.6725	0.4091	.	.	.	.	.	.
1	30126215	T	0.875	0.125	C	0.0027	.	0.2286	0.4925	.	.	.	.	.	.
1	30126512	C	0.125	0.125	T	1	.	0.0007764	0.008576	.	.	.	.	.	.
1	30127185	A	0	0.75	G	0.001946	.	0.7729	0.6754	.	.	.	.	.	.
1	30127569	T	0	0.75	C	0.001946	.	0.9215	0.7463	.	.	.	.	.	.
1	30127922	A	0.125	0.125	T	1	.	0.002965	0.136	.	.	.	.	.	.
1	30128885	G	0.125	0.125	C	1	.	0.03231	0.4229	.	.	.	.	.	.
1	30129087	C	0.125	0.125	T	1	.	0.1007	0.4915	.	.	.	.	.	.
1	30129160	A	0.125	0.125	G	1	.	0.006041	0.04607	.	.	.	.	.	.
1	30129298	CG	0.125	0.125	C	1	.	0.127	0.0414	.	.	.	.	.	.
1	30129299	G	0.125	0.125	*	1	.	0.127	0.0414	.	.	.	.	.	.
1	30130438	G	0.125	0.125	C	1	.	4.1e-05	0.001511	.	.	.	.	.	.
1	30130945	C	0.125	0.125	T	1	.	0.000116	0.0003259	.	.	.	.	.	.
1	30131213	C	0.125	0.125	T	1	.	1.832e-05	0.0001848	.	.	.	.	.	.
1	30131582	A	0.875	0.125	G	0.0027	.	0.01015	0.008088	.	.	.	.	.	.
1	30131988	A	0.125	0.125	G	1	.	0.0001181	0.0004489	.	.	.	.	.	.
1	30132104	A	0.125	0.125	AT	1	.	0.0007416	0.0056	.	.	.	.	.	.
1	30132567	A	0.125	0.125	G	1	.	0.0001256	0.0003187	.	.	.	.	.	.
1	30133173	A	0.125	0.125	G	1	.	0.006957	0.09028	.	.	.	.	.	.
1	30134267	A	0.125	0.125	G	1	.	0.5132	0.8676	.	.	.	.	.	.
1	30134275	C	0.125	0.125	T	1	.	0.5132	0.8676	.	.	.	.	.	.
1	30135187	T	0.125	0.125	G	1	.	0.7298	0.9358	.	.	.	.	.	.
1	30135507	A	0.125	0.125	G	1	.	0.00118	0.02678	.	.	.	.	.	.
1	30136070	G	0.125	0.125	A	1	.	0.5572	0.6967	.	.	.	.	.	.
1	30136344	A	0.125	0.25	T	0.5218	.	0.8946	0.8921	.	.	.	.	.	.
1	30136599	T	0.125	0.125	C	1	.	0.07488	0.5518	.	.	.	.	.	.
1	30136647	A	0	0.125	ATCTG	0.3017	.	0.04693	0.04933	.	.	.	.	.	.
1	30136650	*	0.125	0.125	TGTC	1	.	0.001493	0.0022	.	.	.	.	.	.
1	30136869	G	0.125	0.125	A	1	.	0.0212	0.05927	.	.	.	.	.	.
1	30137222	T	0.125	0.125	C	1	.	0.394	0.2435	.	.	.	.	.	.
1	30137643	A	0.125	0.125	G	1	.	0.3434	0.2493	.	.	.	.	.	.
1	30137789	C	0.125	0.125	T	1	.	0.03485	0.108	.	.	.	.	.	.
1	30137928	G	0.125	0.125	A	1	.	0.02954	0.09677	.	.	.	.	.	.
1	30137935	T	0.125	0.125	C	1	.	0.02954	0.09677	.	.	.	.	.	.
1	30138004	C	0.125	0.125	T	1	.	0.9798	0.4109	.	.	.	.	.	.
1	30138245	T	0.125	0.125	A	1	.	0.9205	0.4633	.	.	.	.	.	.
1	30138314	G	0.125	0.125	A	1	.	0.9142	0.5424	.	.	.	.	.	.
1	30138416	C	0.125	0.125	T	1	.	0.7669	0.5697	.	.	.	.	.	.
1	30139278	AC	0.125	0.125	A	1	.	0.4224	0.2631	.	.	.	.	.	.
1	30139872	A	0.125	0.125	G	1	.	0.4825	0.7064	.	.	.	.	.	.
1	30140770	C	0.125	0.125	T	1	.	0.9453	0.9184	.	.	.	.	.	.
1	30141333	A	0.125	0.125	C	1	.	0.07066	0.8896	.	.	.	.	.	.
1	30142876	T	0.125	0.125	TA	1	.	0.1808	0.1213	.	.	.	.	.	.
1	30143739	C	0.125	0.125	T	1	.	0.1103	0.8951	.	.	.	.	.	.
1	30144880	G	0.125	0.125	C	1	.	0.0001684	0.01489	.	.	.	.	.	.
1	30145547	G	0.125	0.125	A	1	.	0.5898	0.5701	.	.	.	.	.	.
1	30145618	G	0.125	0.125	A	1	.	0.2114	0.9189	.	.	.	.	.	.
1	30145672	A	0.125	0.125	G	1	.	0.4269	0.2417	.	.	.	.	.	.
1	30145742	C	0.125	0.125	A	1	.	0.7385	0.5131	.	.	.	.	.	.
1	30145795	G	0.125	0.125	A	1	.	0.2898	0.3162	.	.	.	.	.	.
1	30146486	T	0.125	0.125	C	1	.	0.4642	0.9345	.	.	.	.	.	.
1	30146543	C	0.125	0.125	A	1	.	5.34e-05	0.003561	.	.	.	.	.	.
1	30147015	C	0.125	0.125	T	1	.	0.5665	0.8844	.	.	.	.	.	.
1	30147179	G	0.125	0.125	A	1	.	0.4985	0.7104	.	.	.	.	.	.
1	30147180	C	0.125	0.125	T	1	.	0.6002	0.7205	.	.	.	.	.	.
1	30147283	G	0.125	0.125	GACTCTTCCGTTCA	1	.	0.7475	0.5688	.	.	.	.	.	.
1	30147557	G	0.125	0.125	A	1	.	0.578	0.8361	.	.	.	.	.	.
1	30147869	A	0.125	0.125	T	1	.	0.7164	0.9777	.	.	.	.	.	.
1	30148347	G	0.125	0.125	C	1	.	0.2765	0.4523	.	.	.	.	.	.
1	30148691	T	0.125	0.125	C	1	.	1.657e-05	0.002128	.	.	.	.	.	.
1	30148754	G	0.125	0.125	T	1	.	0.3976	0.1285	.	.	.	.	.	.
1	30148935	G	0.125	0.125	A	1	.	0.6781	0.7036	.	.	.	.	.	.
1	30148984	ACT	0.125	0.125	A	1	.	5.693e-05	0.003507	.	.	.	.	.	.
1	30149208	A	0	0.125	AACAAAACAAAAC	0.3017	.	7.511e-05	0.002737	.	.	.	.	.	.
1	30149209	*	0	0.125	ACAAAACAAAAC	0.3017	.	0.000187	0.004586	.	.	.	.	.	.
1	30149210	*	0	0.125	CAAAACAAAACAA	0.3017	.	5.205e-05	0.002091	.	.	.	.	.	.
1	30149214	*	0	0.125	AC	0.3017	.	3.383e-05	0.00178	.	.	.	.	.	.
1	30149215	*	0	0.125	CAAAACAAAAAAA	0.3017	.	2.786e-05	0.001554	.	.	.	.	.	.
1	30149217	*	0	0.125	AAAC	0.3017	.	0.0001555	0.009987	.	.	.	.	.	.
1	30149218	*	0	0.125	AAC	0.3017	.	0.0004761	0.02008	.	.	.	.	.	.
1	30149219	*	0	0.125	AC	0.3017	.	0.4862	0.2107	.	.	.	.	.	.
1	30149227	C	0	0.125	A	0.3017	.	2.537e-05	0.001646	.	.	.	.	.	.
1	30149865	C	0	0.125	A	0.3017	.	0.6464	0.4661	.	.	.	.	.	.
1	30149872	C	0	0.125	G	0.3017	.	0.4421	0.5282	.	.	.	.	.	.
1	30150203	T	0.125	0.125	C	1	.	0.7583	0.2134	.	.	.	.	.	.
1	30150337	C	0.125	0.125	A	1	.	0.6083	0.2641	.	.	.	.	.	.
1	30150971	C	0.125	0.125	T	1	.	0.5687	0.6766	.	.	.	.	.	.
1	30151314	C	0.125	0.125	T	1	.	0.4909	0.9533	.	.	.	.	.	.
1	30151416	T	0.125	0.125	A	1	.	0.6356	0.9651	.	.	.	.	.	.
1	30151798	C	0	0.125	A	0.3017	.	0.7611	0.1844	.	.	.	.	.	.
1	30151802	CCTCCCGCCTCCCCC	0.125	0	TCTCCCGCCTCCCCC	0.3017	.	0.3131	0.6095	.	.	.	.	.	.
1	30151804	*	0.125	0	TCCCGCCTCC	0.3017	.	0.2147	0.3681	.	.	.	.	.	.
1	30151817	G	0.125	0	C	0.3017	.	0.04994	0.09203	.	.	.	.	.	.
1	30151822	C	0.125	0	G	0.3017	.	0.249	0.9775	.	.	.	.	.	.
1	30151827	*	0.125	0	G	0.3017	.	0.4564	0.5247	.	.	.	.	.	.
1	30152760	CCG	0.125	0.125	C	1	.	0.5469	0.4374	.	.	.	.	.	.
1	30152761	T	0.125	0.125	A	1	.	0.5469	0.4374	.	.	.	.	.	.
1	30153320	A	0.125	0.125	G	1	.	0.3882	0.3939	.	.	.	.	.	.
1	30153390	AT	0.125	0.125	A	1	.	0.0979	0.1934	.	.	.	.	.	.
1	30153402	T	0.125	0.125	C	1	.	0.1227	0.2299	.	.	.	.	.	.
1	30153419	G	0.125	0.125	A	1	.	0.3568	0.5826	.	.	.	.	.	.
1	30153443	G	0.125	0.125	A	1	.	0.08324	0.06245	.	.	.	.	.	.
1	30153522	A	0.125	0.125	AGGGGGTGT	1	.	0.8778	0.2114	.	.	.	.	.	.
1	30153575	A	0.125	0.125	C	1	.	0.8598	0.2044	.	.	.	.	.	.
1	30153880	C	0.125	0.125	CT	1	.	0.5344	0.4629	.	.	.	.	.	.
1	30154284	T	0.125	0.125	C	1	.	0.3253	0.7163	.	.	.	.	.	.
1	30154344	G	0.125	0.125	C	1	.	0.3658	0.7391	.	.	.	.	.	.
1	30154481	C	0.125	0.125	T	1	.	0.05033	0.2501	.	.	.	.	.	.
1	30154635	A	0.125	0.125	C	1	.	0.3605	0.602	.	.	.	.	.	.
1	30154682	A	0.125	0.125	G	1	.	0.251	0.62	.	.	.	.	.	.
1	30156100	C	0	0.75	CCACT	0.001946	.	0.5149	0.6831	.	.	.	.	.	.
1	30156569	G	0.125	0.125	C	1	.	0.7693	0.9177	.	.	.	.	.	.
1	30157790	C	0.125	0	T	0.3017	.	0.05182	0.9028	.	.	.	.	.	.
1	30158073	T	0.125	0.125	G	1	.	0.1555	0.5348	.	.	.	.	.	.
1	30158122	C	0.125	0.25	A	0.5218	.	0.1041	0.4564	.	.	.	.	.	.
1	30158543	G	0.125	0.125	A	1	.	0.003256	0.03562	.	.	.	.	.	.
1	30158752	A	0.125	0.125	G	1	.	0.09132	0.004154	.	.	.	.	.	.
1	30158761	A	0.125	0.125	C	1	.	0.04127	0.0001109	.	.	.	.	.	.
1	30158878	G	0.125	0.125	A	1	.	0.0003203	7.117e-06	.	.	.	.	.	.
1	30159069	A	0.125	0.125	G	1	.	0.105	0.0008642	.	.	.	.	.	.
1	30159137	G	0.125	0.125	C	1	.	0.1272	0.004498	.	.	.	.	.	.
1	30159466	T	0.125	0.125	C	1	.	0.0007939	3.17e-05	.	.	.	.	.	.
1	30159523	T	0.25	0.125	G	0.5218	.	0.003129	7.681e-05	.	.	.	.	.	.
1	30159537	C	0.125	0	CCCCA	0.3017	.	0.8102	0.5194	.	.	.	.	.	.
1	30159609	C	0.125	0.125	A	1	.	0.0317	0.0008684	.	.	.	.	.	.
1	30159942	C	0.125	0.125	T	1	.	0.757	0.011	.	.	.	.	.	.
1	30160209	A	0.125	0.125	G	1	.	0.09578	0.135	.	.	.	.	.	.
1	30160272	G	0.125	0.125	T	1	.	0.1174	0.1348	.	.	.	.	.	.
1	30160320	C	0.125	0.125	CCGGGA	1	.	0.1412	0.1525	.	.	.	.	.	.
1	30160402	CG	0.125	0.125	C	1	.	0.09518	0.1122	.	.	.	.	.	.
1	30160479	C	0.125	0.125	G	1	.	0.008716	0.5828	.	.	.	.	.	.
1	30160572	C	0.125	0.125	A	1	.	0.9131	0.3866	.	.	.	.	.	.
1	30160634	G	0.125	0.125	C	1	.	0.05722	0.8217	.	.	.	.	.	.
1	30161133	T	0.125	0.125	G	1	.	0.0001027	1.046e-05	.	.	.	.	.	.
1	30161165	G	0.125	0.125	A	1	.	0.04115	0.0001122	.	.	.	.	.	.
1	30161713	CGTGGGA	0.125	0	CAGTGTGGGA	0.3017	.	0.1306	0.08573	.	.	.	.	.	.
1	30161714	*	0.125	0	A	0.3017	.	0.03222	0.0183	.	.	.	.	.	.
1	30161716	*	0.125	0	T	0.3017	.	0.2566	0.536	.	.	.	.	.	.
1	30161729	G	0.125	0	T	0.3017	.	0.07334	0.1678	.	.	.	.	.	.
1	30161814	AGCATAAATCGCC	0.125	0	A	0.3017	.	0.2145	0.08297	.	.	.	.	.	.
1	30162073	T	0.125	0.125	C	1	.	0.148	0.7185	.	.	.	.	.	.
1	30162665	T	0.125	0.125	C	1	.	0.003639	0.001991	.	.	.	.	.	.
1	30162712	A	0.125	0.125	G	1	.	0.005895	0.001234	.	.	.	.	.	.
1	30162728	G	0.125	0.125	A	1	.	0.004569	0.001125	.	.	.	.	.	.
1	30162761	C	0.125	0.125	T	1	.	0.004829	0.001104	.	.	.	.	.	.
1	30163363	C	0.75	0.125	G	0.01174	.	0.7119	0.006716	.	.	.	.	.	.
1	30163791	T	0.125	0.125	C	1	.	0.7332	0.6767	.	.	.	.	.	.
1	30163797	G	0.75	0.125	T	0.01174	.	0.8801	0.05339	.	.	.	.	.	.
1	30163882	T	0.75	0.125	G	0.01174	.	0.07998	0.001697	.	.	.	.	.	.
1	30164166	A	0.75	0.125	C	0.01174	.	0.7948	0.009208	.	.	.	.	.	.
1	30164313	A	0.125	0.75	G	0.01174	.	0.04642	0.003567	.	.	.	.	.	.
1	30164564	A	0.125	0.75	C	0.01174	.	0.01736	0.001201	.	.	.	.	.	.
1	30165302	A	0.125	0.75	G	0.01174	.	0.01673	0.001469	.	.	.	.	.	.
1	30165461	A	0.125	0.125	G	1	.	0.6837	0.7455	.	.	.	.	.	.
1	30165745	G	0.125	0.125	A	1	.	0.9763	0.315	.	.	.	.	.	.
1	30166136	C	0.75	0.125	T	0.01174	.	0.8823	0.00948	.	.	.	.	.	.
1	30166297	C	0.125	0.75	T	0.01174	.	0.02075	0.001183	.	.	.	.	.	.
1	30166795	T	0.75	0.125	C	0.01174	.	0.8418	0.008238	.	.	.	.	.	.
1	30167734	A	0.75	0.125	G	0.01174	.	0.01646	0.002629	.	.	.	.	.	.
1	30167831	CTT	0.125	0.75	CTTT	0.01174	.	0.0233	0.0007629	.	.	.	.	.	.
1	30167838	TA	0.75	0.125	T	0.01174	.	0.7293	0.01337	.	.	.	.	.	.
1	30167839	AAAAAAAAAG	0.75	0.125	TAAAAAAAAG	0.01174	.	0.9804	0.01474	.	.	.	.	.	.
1	30167854	G	0.125	0.75	A	0.01174	.	0.02292	0.0009421	.	.	.	.	.	.
1	30167872	G	0.5	0.125	GCA	0.1056	.	0.4381	0.09784	.	.	.	.	.	.
1	30167873	*	0.5	0.125	CA	0.1056	.	0.7316	0.03009	.	.	.	.	.	.
1	30167875	CAGAG	0.25	0	CACAGAGAG	0.1306	.	0.6716	0.8357	.	.	.	.	.	.
1	30167879	G	0.5	0.125	*	0.1056	.	0.4681	0.01107	.	.	.	.	.	.
1	30167883	G	0.75	0.125	C	0.01174	.	0.4898	0.03543	.	.	.	.	.	.
1	30167885	G	0.75	0.125	C	0.01174	.	0.4356	0.03971	.	.	.	.	.	.
1	30167887	C	0.125	0.125	G	1	.	0.1637	0.04061	.	.	.	.	.	.
1	30168220	T	0.75	0.125	TATGTCTG	0.01174	.	0.8542	0.00802	.	.	.	.	.	.
1	30168250	C	0.125	0.125	T	1	.	0.8719	0.6805	.	.	.	.	.	.
1	30168326	CA	0.75	0.125	C	0.01174	.	0.6584	0.05746	.	.	.	.	.	.
1	30168580	AGAAG	0.75	0.125	A	0.01174	.	0.7204	0.1056	.	.	.	.	.	.
1	30168736	T	0.125	0.125	A	1	.	0.6464	0.8305	.	.	.	.	.	.
1	30168877	C	0.75	0.125	CA	0.01174	.	0.8817	0.02771	.	.	.	.	.	.
1	30169459	T	0.75	0.125	C	0.01174	.	0.003915	2.03e-08	.	.	.	.	.	.
1	30169506	T	0.125	0.125	C	1	.	0.346	0.9403	.	.	.	.	.	.
1	30169681	G	0.125	0.125	A	1	.	0.0342	0.08292	.	.	.	.	.	.
1	30169696	T	0.125	0.125	C	1	.	0.0277	0.6822	.	.	.	.	.	.
1	30169933	T	0.125	0.125	C	1	.	0.01186	0.4316	.	.	.	.	.	.
1	30170424	G	0.75	0.125	C	0.01174	.	0.05183	0.0006476	.	.	.	.	.	.
1	30170512	T	0.125	0.75	C	0.01174	.	0.5211	0.0171	.	.	.	.	.	.
1	30170654	G	0.75	0.125	C	0.01174	.	0.2801	0.2513	.	.	.	.	.	.
1	30170869	T	0.125	0.125	C	1	.	0.8123	0.3237	.	.	.	.	.	.
1	30171154	G	0.125	0.75	A	0.01174	.	0.6839	0.03861	.	.	.	.	.	.
1	30171427	A	0.75	0.125	G	0.01174	.	0.9873	0.02164	.	.	.	.	.	.
1	30172117	T	0.125	0.125	C	1	.	0.3953	0.539	.	.	.	.	.	.
1	30172141	A	0.75	0.125	G	0.01174	.	0.9997	0.02255	.	.	.	.	.	.
1	30172148	T	0.125	0.125	C	1	.	0.02794	0.6436	.	.	.	.	.	.
1	30172378	A	0.75	0.125	T	0.01174	.	0.2139	0.01327	.	.	.	.	.	.
1	30172401	C	0.75	0.125	T	0.01174	.	0.9235	0.01848	.	.	.	.	.	.
1	30172403	G	0.75	0.125	T	0.01174	.	0.2139	0.01327	.	.	.	.	.	.
1	30172973	G	0.75	0.25	T	0.0455	.	0.002736	0.0005474	.	.	.	.	.	.
1	30173027	C	0.75	0.125	T	0.01174	.	0.9125	0.03283	.	.	.	.	.	.
1	30173037	C	0.75	0.125	T	0.01174	.	0.9267	0.02592	.	.	.	.	.	.
1	30173253	AT	0.625	0.125	A	0.03887	.	0.984	0.02625	.	.	.	.	.	.
1	30173443	A	0.75	0.125	G	0.01174	.	0.8955	0.02906	.	.	.	.	.	.
1	30173641	T	0.75	0.125	C	0.01174	.	0.9254	0.02511	.	.	.	.	.	.
1	30173784	C	0.75	0.125	T	0.01174	.	0.902	0.02784	.	.	.	.	.	.
1	30173919	A	0.125	0.75	G	0.01174	.	0.04478	0.003713	.	.	.	.	.	.
1	30174293	C	0.125	0.75	T	0.01174	.	0.5689	0.01259	.	.	.	.	.	.
1	30174315	AG	0.125	0.75	A	0.01174	.	0.6024	0.01164	.	.	.	.	.	.
1	30174371	T	0.75	0.125	C	0.01174	.	0.9324	0.01836	.	.	.	.	.	.
1	30174377	A	0.125	0.125	G	1	.	0.7241	0.6895	.	.	.	.	.	.
1	30174401	T	0.125	0.75	G	0.01174	.	0.5264	0.01201	.	.	.	.	.	.
1	30174564	T	0.125	0.75	C	0.01174	.	0.1111	0.01743	.	.	.	.	.	.
1	30174757	T	0.125	0.75	A	0.01174	.	0.9233	0.0405	.	.	.	.	.	.
1	30174765	ATT	0.125	0.75	A	0.01174	.	0.9233	0.0405	.	.	.	.	.	.
1	30174808	A	0.125	0.75	T	0.01174	.	0.9241	0.04147	.	.	.	.	.	.
1	30174938	C	0.125	0.75	T	0.01174	.	0.9855	0.07207	.	.	.	.	.	.
1	30174994	G	0.75	0.125	T	0.01174	.	0.2969	0.007499	.	.	.	.	.	.
1	30175072	A	0.125	0.75	G	0.01174	.	0.4861	0.2647	.	.	.	.	.	.
1	30175121	G	0.125	0.75	A	0.01174	.	0.9918	0.0765	.	.	.	.	.	.
1	30175341	G	0.125	0.75	A	0.01174	.	0.9301	0.06598	.	.	.	.	.	.
1	30175735	T	0.125	0.125	C	1	.	0.7241	0.6895	.	.	.	.	.	.
1	30175939	G	0.125	0.75	T	0.01174	.	0.2363	0.001499	.	.	.	.	.	.
1	30175949	C	0.125	0.75	G	0.01174	.	0.9913	0.06893	.	.	.	.	.	.
1	30176153	T	0.125	0.75	A	0.01174	.	0.8541	0.08129	.	.	.	.	.	.
1	30176174	T	0.125	0.75	C	0.01174	.	0.7849	0.1659	.	.	.	.	.	.
1	30176337	A	0	0.875	*	0.0004192	.	0.05328	0.03207	.	.	.	.	.	.
1	30176340	GAAAGAAAGAAAGAAAGA	0	0.875	*	0.0004192	.	0.09761	0.04684	.	.	.	.	.	.
1	30176341	A	0	0.875	*	0.0004192	.	0.0466	0.02222	.	.	.	.	.	.
1	30176342	A	0	0.875	*	0.0004192	.	0.07915	0.04044	.	.	.	.	.	.
1	30176393	AAAGAAAG	0	0.125	AAAAG	0.3017	.	0.2727	0.0009045	.	.	.	.	.	.
1	30176560	G	0.75	0.125	GGAA	0.01174	.	0.957	0.1514	.	.	.	.	.	.
1	30176596	A	0.75	0.125	G	0.01174	.	0.9823	0.1518	.	.	.	.	.	.
1	30176663	A	0.125	0.75	G	0.01174	.	0.8605	0.0877	.	.	.	.	.	.
1	30177213	A	0.75	0.125	G	0.01174	.	0.1485	0.004128	.	.	.	.	.	.
1	30177588	A	0.75	0.125	G	0.01174	.	0.173	0.006123	.	.	.	.	.	.
1	30177603	C	0.125	0.75	G	0.01174	.	0.009948	0.0005444	.	.	.	.	.	.
1	30177647	T	0.75	0.125	C	0.01174	.	0.1457	0.003363	.	.	.	.	.	.
1	30178169	T	0.75	0.125	C	0.01174	.	0.001815	2.511e-07	.	.	.	.	.	.
1	30178467	G	0.125	0.75	C	0.01174	.	0.1134	0.002038	.	.	.	.	.	.
1	30178689	*	0	0.25	T	0.1306	.	0.3453	0.6341	.	.	.	.	.	.
1	30178690	G	0.125	0.125	T	1	.	0.1688	0.4735	.	.	.	.	.	.
1	30178702	AA	0.125	0.75	TA	0.01174	.	0.6973	0.04223	.	.	.	.	.	.
1	30179725	C	0.125	0.75	G	0.01174	.	0.1764	0.009376	.	.	.	.	.	.
1	30180408	A	0.125	0.75	G	0.01174	.	0.2188	0.01777	.	.	.	.	.	.
1	30180536	A	0.125	0.75	G	0.01174	.	0.01618	4.115e-06	.	.	.	.	.	.
1	30181666	G	0.125	0.75	T	0.01174	.	0.1189	0.009723	.	.	.	.	.	.
1	30181698	A	0.125	0.75	G	0.01174	.	0.118	0.009431	.	.	.	.	.	.
1	30181842	C	0	0.75	T	0.001946	.	0.151	0.0101	.	.	.	.	.	.
1	30181849	T	0	0.75	G	0.001946	.	0.151	0.0101	.	.	.	.	.	.
1	30181855	A	0.75	0.125	G	0.01174	.	0.0002976	2.903e-07	.	.	.	.	.	.
1	30182228	T	0.125	0.125	C	1	.	0.1018	0.2849	.	.	.	.	.	.
1	30182328	T	0.125	0.125	A	1	.	0.1018	0.2849	.	.	.	.	.	.
1	30182685	A	0.125	0.125	G	1	.	0.09433	0.2592	.	.	.	.	.	.
1	30182825	G	0.125	0.125	GGCACA	1	.	0.09155	0.2656	.	.	.	.	.	.
1	30183046	A	0.125	0.125	C	1	.	0.1018	0.2849	.	.	.	.	.	.
1	30183337	T	0.125	0.75	C	0.01174	.	0.005411	1.983e-06	.	.	.	.	.	.
1	30183338	G	0.125	0.75	A	0.01174	.	0.005411	1.983e-06	.	.	.	.	.	.
1	30183390	T	0.75	0.125	TAATAAA	0.01174	.	0.0001793	9.991e-08	.	.	.	.	.	.
1	30183411	C	0.75	0.125	A	0.01174	.	0.000187	1.055e-07	.	.	.	.	.	.
1	30183720	T	0.75	0.125	C	0.01174	.	0.0001895	1.221e-07	.	.	.	.	.	.
1	30183821	A	0.125	0.125	T	1	.	0.1148	0.3114	.	.	.	.	.	.
1	30183894	C	0.75	0.125	T	0.01174	.	0.0001834	8.372e-08	.	.	.	.	.	.
1	30183902	T	0.75	0.125	C	0.01174	.	0.004412	2.049e-06	.	.	.	.	.	.
1	30183946	T	0.125	0.125	C	1	.	0.13	0.3384	.	.	.	.	.	.
1	30183947	A	0.75	0.125	G	0.01174	.	0.0001441	6.343e-08	.	.	.	.	.	.
1	30184100	A	0.125	0.75	T	0.01174	.	0.02632	0.002859	.	.	.	.	.	.
1	30184124	AAAAT	0.75	0.125	A	0.01174	.	0.0003964	4.815e-06	.	.	.	.	.	.
1	30184356	A	0.75	0.125	G	0.01174	.	0.0002146	1.055e-07	.	.	.	.	.	.
1	30184897	G	0.125	0.75	A	0.01174	.	0.8962	0.05639	.	.	.	.	.	.
1	30185031	CA	0.125	0.75	C	0.01174	.	0.8409	0.04559	.	.	.	.	.	.
1	30185125	A	0.75	0.125	C	0.01174	.	8.471e-05	2.736e-08	.	.	.	.	.	.
1	30185639	A	0.125	0.125	G	1	.	0.06014	0.1271	.	.	.	.	.	.
1	30185793	T	0.125	0.125	C	1	.	0.01752	0.02454	.	.	.	.	.	.
1	30186329	T	0.125	0.75	C	0.01174	.	6.95e-06	4.594e-07	.	.	.	.	.	.
1	30186425	G	0.125	0.75	A	0.01174	.	8.207e-07	9.426e-09	.	.	.	.	.	.
1	30186669	C	0.125	0.75	T	0.01174	.	6.484e-07	7.704e-09	.	.	.	.	.	.
1	30186685	T	0.125	0.75	C	0.01174	.	7.126e-07	1.381e-08	.	.	.	.	.	.
1	30186686	A	0.125	0.75	T	0.01174	.	7.126e-07	1.381e-08	.	.	.	.	.	.
1	30186710	C	0.125	0.75	A	0.01174	.	7.006e-07	1.381e-08	.	.	.	.	.	.
1	30186836	C	0.125	0.125	CTG	1	.	0.07991	0.1964	.	.	.	.	.	.
1	30186971	G	0.125	0.75	A	0.01174	.	3.23e-07	6.567e-09	.	.	.	.	.	.
1	30186985	A	0.125	0.75	G	0.01174	.	0.0006203	8.545e-05	.	.	.	.	.	.
1	30187168	C	0.125	0.75	A	0.01174	.	0.1857	0.0005464	.	.	.	.	.	.
1	30187172	A	0.125	0.75	C	0.01174	.	1.108e-05	4.593e-07	.	.	.	.	.	.
1	30187276	T	0.125	0.75	G	0.01174	.	2.183e-07	8.813e-09	.	.	.	.	.	.
1	30187511	A	0.125	0.75	G	0.01174	.	2.937e-07	1.561e-08	.	.	.	.	.	.
1	30187713	A	0.125	0.75	G	0.01174	.	3.135e-06	5.917e-06	.	.	.	.	.	.
1	30187791	G	0.125	0.75	T	0.01174	.	2.381e-07	2.041e-08	.	.	.	.	.	.
1	30190922	C	0.125	0.125	T	1	.	0.08054	0.2319	.	.	.	.	.	.
1	30191154	C	0.125	0.75	T	0.01174	.	4.912e-07	1.379e-08	.	.	.	.	.	.
1	30191156	G	0.125	0.75	A	0.01174	.	4.736e-07	1.393e-08	.	.	.	.	.	.
1	30191654	AGAGAACTTCAAAGGGGTAGCCTGGAGTAACACTAC	0.125	0.75	A	0.01174	.	2.355e-06	1.795e-07	.	.	.	.	.	.
1	30191906	T	0.125	0.75	C	0.01174	.	2.26e-05	2.478e-05	.	.	.	.	.	.
1	30191907	A	0.75	0.125	G	0.01174	.	3.99e-09	8.268e-10	.	.	.	.	.	.
1	30191986	T	0.125	0.125	C	1	.	0.07788	0.2319	.	.	.	.	.	.
1	30192104	G	0.75	0.125	A	0.01174	.	1.4e-08	3.432e-08	.	.	.	.	.	.
1	30192123	C	0.125	0.75	T	0.01174	.	2.063e-06	4.396e-06	.	.	.	.	.	.
1	30192484	A	0.125	0.125	G	1	.	0.07525	0.2268	.	.	.	.	.	.
1	30192612	C	0.125	0.75	G	0.01174	.	4.574e-06	4.455e-06	.	.	.	.	.	.
1	30192975	A	0.125	0.75	G	0.01174	.	0.5576	0.8654	.	.	.	.	.	.
1	30193065	C	0.125	0.125	T	1	.	0.005335	0.01614	.	.	.	.	.	.
1	30193487	C	0.125	0.125	T	1	.	0.00375	0.01343	.	.	.	.	.	.
1	30193569	A	0.125	0.75	G	0.01174	.	1.985e-06	3.502e-06	.	.	.	.	.	.
1	30193706	G	0.75	0.125	A	0.01174	.	1.038e-05	4.018e-09	.	.	.	.	.	.
1	30193775	C	0.75	0.125	T	0.01174	.	1.363e-05	4.103e-09	.	.	.	.	.	.
1	30193972	TTC	0.125	0.25	TTCTC	0.5218	.	0.9767	0.4989	.	.	.	.	.	.
1	30194022	A	0.125	0.125	AAAAT	1	.	0.002893	0.011	.	.	.	.	.	.
1	30194506	G	0.75	0.125	T	0.01174	.	2.754e-05	1.898e-08	.	.	.	.	.	.
1	30195401	T	0.75	0.125	C	0.01174	.	0.0007598	2.682e-07	.	.	.	.	.	.
1	30196090	T	0.75	0.125	TTGAC	0.01174	.	0.0004285	1.234e-07	.	.	.	.	.	.
1	30196381	A	0.125	0.75	G	0.01174	.	0.05872	0.000102	.	.	.	.	.	.
1	30196498	A	0.125	0.75	G	0.01174	.	0.000168	0.0002468	.	.	.	.	.	.
1	30196557	C	0.125	0.625	A	0.03887	.	0.05403	7.989e-05	.	.	.	.	.	.
1	30196590	C	0.125	0.75	T	0.01174	.	0.0001888	0.0002202	.	.	.	.	.	.
1	30196747	C	0.125	0.75	T	0.01174	.	0.0002653	0.0003449	.	.	.	.	.	.
1	30196799	T	0.125	0.75	C	0.01174	.	0.0001699	0.0002468	.	.	.	.	.	.
1	30196863	AAGAGAG	0.125	0.75	AAG	0.01174	.	9.484e-05	4.635e-05	.	.	.	.	.	.
1	30197196	A	0.125	0.75	G	0.01174	.	0.0012	0.001066	.	.	.	.	.	.
1	30197701	A	0.125	0.125	G	1	.	0.1474	0.276	.	.	.	.	.	.
1	30198047	T	0.75	0.125	C	0.01174	.	0.0004134	1.096e-06	.	.	.	.	.	.
1	30198143	C	0.125	0.125	A	1	.	0.00964	0.02411	.	.	.	.	.	.
1	30198584	T	0.125	0.125	C	1	.	0.003734	0.001624	.	.	.	.	.	.
1	30198888	G	0.75	0.125	A	0.01174	.	0.0009186	1.241e-06	.	.	.	.	.	.
1	30199291	G	0.125	0.125	C	1	.	0.2501	0.4389	.	.	.	.	.	.
1	30199585	G	0.75	0.125	T	0.01174	.	0.312	0.8706	.	.	.	.	.	.
1	30199587	T	0.125	0.75	G	0.01174	.	0.0007787	4.185e-05	.	.	.	.	.	.
1	30199600	A	0.75	0.125	T	0.01174	.	0.000451	9.338e-07	.	.	.	.	.	.
1	30200163	C	0.75	0.125	G	0.01174	.	1.86e-06	1.56e-06	.	.	.	.	.	.
1	30200515	A	0.75	0.125	C	0.01174	.	0.0005625	1.188e-06	.	.	.	.	.	.
1	30200548	CTGG	0.75	0.125	C	0.01174	.	0.0006732	1.364e-06	.	.	.	.	.	.
1	30200973	T	0.125	0.125	A	1	.	0.1212	0.2472	.	.	.	.	.	.
1	30201053	T	0.75	0.125	A	0.01174	.	0.0006209	1.042e-06	.	.	.	.	.	.
1	30201513	C	0.75	0.125	T	0.01174	.	2.796e-06	2.42e-06	.	.	.	.	.	.
1	30201578	G	0.125	0.75	A	0.01174	.	0.0003617	0.0002043	.	.	.	.	.	.
1	30201771	C	0.75	0.125	T	0.01174	.	1.318e-06	1.078e-06	.	.	.	.	.	.
1	30201807	C	0.125	0.75	T	0.01174	.	0.0002147	9.48e-05	.	.	.	.	.	.
1	30202034	T	0.125	0.125	G	1	.	0.1402	0.3303	.	.	.	.	.	.
1	30202101	G	0.75	0.125	A	0.01174	.	1.55e-06	5.504e-07	.	.	.	.	.	.
1	30202491	A	0.75	0.125	G	0.01174	.	0.00068	1.173e-06	.	.	.	.	.	.
1	30202927	CTT	0.125	0	CT	0.3017	.	0.001366	0.0007013	.	.	.	.	.	.
1	30202974	*	0.125	0.5	GA	0.1056	.	0.02604	0.01439	.	.	.	.	.	.
1	30203094	T	0.75	0.125	G	0.01174	.	0.0005124	7.527e-07	.	.	.	.	.	.
1	30203283	A	0.75	0.125	G	0.01174	.	0.0004565	6.363e-07	.	.	.	.	.	.
1	30203850	A	0.875	0.125	G	0.0027	.	0.000834	1.205e-06	.	.	.	.	.	.
1	30204113	A	0.75	0.125	G	0.01174	.	0.0006688	1.225e-06	.	.	.	.	.	.
1	30204476	G	0.75	0.125	A	0.01174	.	5.355e-08	7.252e-09	.	.	.	.	.	.
1	30204827	T	0.75	0.125	TA	0.01174	.	0.02936	0.001485	.	.	.	.	.	.
1	30204828	T	0.75	0.125	A	0.01174	.	0.01033	0.0001199	.	.	.	.	.	.
1	30204878	G	0.75	0.125	A	0.01174	.	1.23e-06	1.247e-06	.	.	.	.	.	.
1	30204914	T	0.75	0.125	C	0.01174	.	0.000741	1.508e-06	.	.	.	.	.	.
1	30205048	T	0.75	0.125	C	0.01174	.	0.0005878	1.254e-06	.	.	.	.	.	.
1	30205155	T	0.125	0.125	C	1	.	0.9986	0.2474	.	.	.	.	.	.
1	30205156	A	0.75	0.125	G	0.01174	.	0.0007455	1.459e-06	.	.	.	.	.	.
1	30205275	C	0.75	0.125	T	0.01174	.	4.068e-08	4.784e-09	.	.	.	.	.	.
1	30205387	T	0.75	0.125	C	0.01174	.	0.0005024	8.118e-07	.	.	.	.	.	.
1	30205467	AT	0.75	0.125	A	0.01174	.	8.219e-08	8.518e-09	.	.	.	.	.	.
1	30205533	T	0.75	0.125	C	0.01174	.	0.0005806	1.246e-06	.	.	.	.	.	.
1	30205559	C	0.75	0.125	G	0.01174	.	1.86e-06	1.56e-06	.	.	.	.	.	.
1	30205607	T	0.75	0.125	C	0.01174	.	0.0009647	2.336e-06	.	.	.	.	.	.
1	30205948	A	0.75	0.125	AC	0.01174	.	0.0005403	2.964e-06	.	.	.	.	.	.
1	30205994	G	0.75	0.125	A	0.01174	.	9.464e-08	1.351e-08	.	.	.	.	.	.
1	30205997	C	0.75	0.125	T	0.01174	.	9.464e-08	1.351e-08	.	.	.	.	.	.
1	30206033	T	0.25	0.75	C	0.0455	.	4.21e-08	6.005e-09	.	.	.	.	.	.
1	30206371	A	0.125	0.75	G	0.01174	.	0.01698	0.00673	.	.	.	.	.	.
1	30206605	C	0.75	0.125	T	0.01174	.	1.017e-06	2.542e-07	.	.	.	.	.	.
1	30206751	T	0.125	0.125	C	1	.	0.2105	0.3866	.	.	.	.	.	.
1	30207002	G	0.75	0.125	A	0.01174	.	0.0007222	1.245e-06	.	.	.	.	.	.
1	30207022	T	0.75	0.125	A	0.01174	.	0.0006798	1.198e-06	.	.	.	.	.	.
1	30207091	A	0.75	0.125	G	0.01174	.	0.000689	1.225e-06	.	.	.	.	.	.
1	30207153	A	0.75	0.125	T	0.01174	.	7.694e-07	2.814e-07	.	.	.	.	.	.
1	30208144	T	0.125	0.125	G	1	.	0.2329	0.4131	.	.	.	.	.	.
1	30208353	GA	0.75	0.125	GAA	0.01174	.	0.0001097	6.61e-05	.	.	.	.	.	.
1	30208450	T	0.125	0.125	C	1	.	0.2042	0.4047	.	.	.	.	.	.
1	30208569	AATG	0.75	0.125	GATG	0.01174	.	0.0008578	1.627e-06	.	.	.	.	.	.
1	30208602	T	0.75	0.125	A	0.01174	.	1.263e-06	3.57e-07	.	.	.	.	.	.
1	30208685	A	0.75	0.125	C	0.01174	.	3.019e-06	7.645e-07	.	.	.	.	.	.
1	30208687	T	0.75	0.125	C	0.01174	.	3.019e-06	7.645e-07	.	.	.	.	.	.
1	30208775	C	0.75	0.125	T	0.01174	.	1.421e-06	4.539e-07	.	.	.	.	.	.
1	30208872	C	0.75	0.125	T	0.01174	.	1.27e-06	2.728e-07	.	.	.	.	.	.
1	30208892	A	0.75	0.125	C	0.01174	.	7.261e-07	2.607e-07	.	.	.	.	.	.
1	30208959	T	0.75	0.125	A	0.01174	.	0.0009415	1.625e-06	.	.	.	.	.	.
1	30209156	T	0.125	0.75	C	0.01174	.	0.01207	0.005463	.	.	.	.	.	.
1	30209158	C	0.75	0.125	T	0.01174	.	2.932e-05	3.306e-05	.	.	.	.	.	.
1	30209162	C	0.75	0.125	CAGAGT	0.01174	.	0.001881	0.0001997	.	.	.	.	.	.
1	30209397	T	0.75	0.125	G	0.01174	.	5.483e-07	2.047e-07	.	.	.	.	.	.
1	30209800	G	0.75	0.125	A	0.01174	.	0.08608	0.009494	.	.	.	.	.	.
1	30209960	G	0.125	0.75	C	0.01174	.	0.009374	0.004747	.	.	.	.	.	.
1	30210835	G	0.125	0.125	GCTT	1	.	0.3326	0.6059	.	.	.	.	.	.
1	30210904	T	0.125	0.75	C	0.01174	.	0.03946	0.001412	.	.	.	.	.	.
1	30211161	C	0.125	0.125	G	1	.	0.2424	0.009099	.	.	.	.	.	.
1	30211883	T	0.125	0.125	C	1	.	0.009708	0.01323	.	.	.	.	.	.
1	30212100	T	0.5	0.375	*	0.6143	.	0.3498	0.4345	.	.	.	.	.	.
1	30212101	*	0.25	0	T	0.1306	.	0.2843	0.2674	.	.	.	.	.	.
1	30212148	GAG	0.125	0.125	CAG	1	.	0.01124	0.01315	.	.	.	.	.	.
1	30212209	G	0.125	0.125	A	1	.	0.008986	0.003985	.	.	.	.	.	.
1	30212853	T	0.125	0.125	TA	1	.	0.01294	0.0131	.	.	.	.	.	.
1	30212854	*	0.125	0.125	A	1	.	0.05981	0.04222	.	.	.	.	.	.
1	30213336	T	0.125	0.125	A	1	.	0.3769	0.63	.	.	.	.	.	.
1	30213503	T	0.125	0.125	C	1	.	0.006638	0.01012	.	.	.	.	.	.
1	30213642	A	0.125	0.125	T	1	.	0.00776	0.008784	.	.	.	.	.	.
1	30213952	A	0.125	0.75	C	0.01174	.	0.02461	0.001127	.	.	.	.	.	.
1	30214295	A	0.125	0.125	G	1	.	0.373	0.5874	.	.	.	.	.	.
1	30214873	T	0.25	0.125	TCCAGCTCAACCAAGATAAAATGAATTTTTCTACAC	0.5218	.	0.1147	0.7369	.	.	.	.	.	.
1	30216731	C	0.125	0.75	T	0.01174	.	9.961e-05	1.469e-05	.	.	.	.	.	.
1	30218810	A	0.25	0	AT	0.1306	.	0.4022	0.8163	.	.	.	.	.	.
1	30220897	CT	0	0.375	*	0.05466	.	0.02454	0.3707	.	.	.	.	.	.
1	30220899	*	0.25	0	TC	0.1306	.	0.2534	0.7603	.	.	.	.	.	.
1	30220900	*	0.25	0	CTTCTTCTTCTTCTT	0.1306	.	0.2534	0.7603	.	.	.	.	.	.
1	30220901	*	0.25	0	TTC	0.1306	.	0.282	0.397	.	.	.	.	.	.
1	30220902	*	0.25	0	T	0.1306	.	0.2876	0.4043	.	.	.	.	.	.
1	30220903	*	0.25	0	C	0.1306	.	0.268	0.3864	.	.	.	.	.	.
1	30220912	*	0	0.125	C	0.3017	.	0.2329	0.2042	.	.	.	.	.	.
1	30220915	*	0	0.125	C	0.3017	.	0.02314	0.008646	.	.	.	.	.	.
1	30221673	AGAG	0.125	0.75	A	0.01174	.	0.6583	0.1268	.	.	.	.	.	.
1	30222697	A	0.75	0.125	G	0.01174	.	0.01258	0.1586	.	.	.	.	.	.
1	30222766	G	0.125	0.75	A	0.01174	.	4.838e-05	6.995e-07	.	.	.	.	.	.
1	30223028	A	0.125	0.75	G	0.01174	.	0.1606	0.05005	.	.	.	.	.	.
1	30223201	A	0.125	0.75	G	0.01174	.	0.5256	0.2426	.	.	.	.	.	.
1	30223789	A	0.75	0.25	*	0.0455	.	0.7635	0.4131	.	.	.	.	.	.
1	30223790	*	0.125	0.75	A	0.01174	.	0.08936	0.008592	.	.	.	.	.	.
1	30224260	C	0.125	0.75	T	0.01174	.	0.03305	0.001401	.	.	.	.	.	.
1	30224596	A	0.125	0.75	G	0.01174	.	0.03477	0.002247	.	.	.	.	.	.
1	30224937	T	0.125	0.75	C	0.01174	.	0.02907	0.01054	.	.	.	.	.	.
1	30225029	A	0.125	0.75	T	0.01174	.	0.007501	0.0001143	.	.	.	.	.	.
1	30225283	A	0.125	0.75	AT	0.01174	.	0.0131	0.0001485	.	.	.	.	.	.
1	30225315	G	0.125	0.75	A	0.01174	.	0.01414	0.0006415	.	.	.	.	.	.
1	30225577	TA	0.75	0.125	TAA	0.01174	.	0.6465	0.2098	.	.	.	.	.	.
1	30225622	T	0.125	0.75	C	0.01174	.	0.1316	0.8547	.	.	.	.	.	.
1	30225884	T	0.125	0.125	C	1	.	0.0009898	0.008325	.	.	.	.	.	.
1	30226269	G	0.125	0.75	GGAT	0.01174	.	0.005466	0.0002503	.	.	.	.	.	.
1	30226382	C	0.125	0.75	T	0.01174	.	0.005466	0.0002503	.	.	.	.	.	.
1	30226453	T	0.125	0.75	TTATTTCCA	0.01174	.	0.1445	0.07597	.	.	.	.	.	.
1	30226499	C	0.125	0.75	T	0.01174	.	0.1583	0.07254	.	.	.	.	.	.
1	30226570	C	0.125	0.75	T	0.01174	.	0.1345	0.06731	.	.	.	.	.	.
1	30226602	G	0.125	0.75	T	0.01174	.	0.13	0.07011	.	.	.	.	.	.
1	30226672	T	0.25	0	*	0.1306	.	1e-05	4.336e-06	.	.	.	.	.	.
1	30226729	AAG	0	0.125	AAGAG	0.3017	.	0.8129	0.8423	.	.	.	.	.	.
1	30230072	A	0.125	0.75	AT	0.01174	.	0.1365	0.07606	.	.	.	.	.	.
1	30230131	TA	0.375	0.5	TAA	0.6143	.	0.1498	0.6011	.	.	.	.	.	.
1	30230284	T	0.75	0.125	C	0.01174	.	0.09217	0.00629	.	.	.	.	.	.
1	30231710	T	0.75	0.125	C	0.01174	.	0.1318	0.003851	.	.	.	.	.	.
1	30232336	C	0.125	0.75	A	0.01174	.	0.08962	0.05694	.	.	.	.	.	.
1	30232371	T	0.125	0.75	C	0.01174	.	0.08962	0.05694	.	.	.	.	.	.
1	30232384	C	0.125	0.75	T	0.01174	.	0.1028	0.06387	.	.	.	.	.	.
1	30232491	G	0.125	0.125	T	1	.	0.000561	0.002485	.	.	.	.	.	.
1	30232657	T	0.125	0.75	TC	0.01174	.	0.01279	0.00139	.	.	.	.	.	.
1	30233195	T	0.125	0.75	C	0.01174	.	0.004655	0.0002045	.	.	.	.	.	.
1	30234512	G	0	0.125	T	0.3017	.	0.8908	0.8654	.	.	.	.	.	.
1	30234560	A	0.75	0.125	C	0.01174	.	0.6598	0.1017	.	.	.	.	.	.
1	30234708	G	0.125	0.75	A	0.01174	.	0.001392	1.124e-05	.	.	.	.	.	.
1	30235747	T	0.125	0.75	C	0.01174	.	0.00156	9.517e-06	.	.	.	.	.	.
1	30235833	C	0.125	0.75	A	0.01174	.	0.001312	1.059e-05	.	.	.	.	.	.
1	30235889	C	0	0.125	CAT	0.3017	.	0.5812	0.9633	.	.	.	.	.	.
1	30235918	T	0.125	0.75	G	0.01174	.	0.008305	0.001044	.	.	.	.	.	.
1	30235947	A	0.125	0.75	G	0.01174	.	0.0007106	5.89e-06	.	.	.	.	.	.
1	30235966	T	0.125	0.75	C	0.01174	.	0.0004339	4.481e-06	.	.	.	.	.	.
1	30236018	G	0.125	0.75	A	0.01174	.	0.00113	7.801e-06	.	.	.	.	.	.
1	30236096	C	0.125	0.75	T	0.01174	.	0.001111	6.544e-06	.	.	.	.	.	.
1	30236286	G	0.125	0.75	T	0.01174	.	0.02325	0.00881	.	.	.	.	.	.
1	30236292	A	0.125	0.75	G	0.01174	.	0.02325	0.00881	.	.	.	.	.	.
1	30236543	A	0.125	0.75	C	0.01174	.	0.02309	0.008398	.	.	.	.	.	.
1	30237939	A	0.125	0.125	C	1	.	0.6364	0.8794	.	.	.	.	.	.
1	30237982	A	0.125	0.75	G	0.01174	.	0.005383	0.001056	.	.	.	.	.	.
1	30238319	A	0.75	0.125	G	0.01174	.	0.8538	0.07115	.	.	.	.	.	.
1	30239011	T	0.75	0.125	A	0.01174	.	0.6161	0.2082	.	.	.	.	.	.
1	30241809	T	0.75	0.125	C	0.01174	.	0.6145	0.3272	.	.	.	.	.	.
1	30241943	G	0.125	0.75	T	0.01174	.	0.03338	0.07925	.	.	.	.	.	.
1	30242023	T	0.125	0.75	C	0.01174	.	0.03543	0.07965	.	.	.	.	.	.
1	30242092	TATATATA	0.125	0.75	T	0.01174	.	0.02814	0.01283	.	.	.	.	.	.
1	30242100	TTTTTA	0.125	0.75	T	0.01174	.	0.08344	0.01876	.	.	.	.	.	.
1	30242144	G	0.125	0.75	A	0.01174	.	0.05296	0.1149	.	.	.	.	.	.
1	30242179	C	0	0.75	A	0.001946	.	0.01019	8.244e-07	.	.	.	.	.	.
1	30242370	CT	0.125	0.125	C	1	.	0.7063	0.07114	.	.	.	.	.	.
1	30242378	TA	0.125	0.75	T	0.01174	.	0.00986	0.0004168	.	.	.	.	.	.
1	30242402	GTC	0.75	0.125	*	0.01174	.	0.1447	0.003679	.	.	.	.	.	.
1	30242487	C	0.75	0.125	G	0.01174	.	0.1977	0.002552	.	.	.	.	.	.
1	30242508	G	0.75	0.125	A	0.01174	.	0.1174	0.001112	.	.	.	.	.	.
1	30242754	C	0.75	0.125	CG	0.01174	.	0.174	0.002099	.	.	.	.	.	.
1	30242970	G	0.125	0.75	A	0.01174	.	0.01204	2.504e-05	.	.	.	.	.	.
1	30243114	T	0.75	0.125	C	0.01174	.	0.3135	0.00554	.	.	.	.	.	.
1	30243185	T	0.75	0.125	C	0.01174	.	0.1483	0.001295	.	.	.	.	.	.
1	30243318	C	0.125	0.75	A	0.01174	.	0.09063	0.0002401	.	.	.	.	.	.
1	30243421	G	0.75	0.125	A	0.01174	.	0.132	0.001236	.	.	.	.	.	.
1	30243423	G	0.125	0.75	A	0.01174	.	0.06094	0.1248	.	.	.	.	.	.
1	30243500	G	0.125	0.75	T	0.01174	.	0.1264	0.2089	.	.	.	.	.	.
1	30243768	T	0.125	0.125	A	1	.	0.9078	0.01527	.	.	.	.	.	.
1	30243980	GTATA	0.625	0.125	GTA	0.03887	.	0.2705	0.011	.	.	.	.	.	.
1	30244028	ATT	0	0.125	AT	0.3017	.	0.8382	0.6319	.	.	.	.	.	.
1	30244412	C	0.125	0.125	A	1	.	0.9186	0.0149	.	.	.	.	.	.
1	30244549	GCAAA	0.125	0.75	G	0.01174	.	0.01336	0.0005206	.	.	.	.	.	.
1	30244702	T	0.75	0.125	A	0.01174	.	0.6977	0.0003677	.	.	.	.	.	.
1	30244888	G	0.75	0.125	GCAAAGTCCCTT	0.01174	.	0.9088	0.0006969	.	.	.	.	.	.
1	30245006	AT	0.75	0.125	GT	0.01174	.	0.1635	0.4282	.	.	.	.	.	.
1	30245132	A	0.125	0.125	G	1	.	0.907	0.01594	.	.	.	.	.	.
1	30245307	TAA	0.125	0.375	TA	0.2482	.	0.8374	0.1647	.	.	.	.	.	.
1	30245318	C	0.75	0.125	A	0.01174	.	0.8871	0.0005189	.	.	.	.	.	.
1	30246050	GGA	0	0.25	GGAGA	0.1306	.	0.8407	0.8033	.	.	.	.	.	.
1	30246246	T	0.75	0.125	C	0.01174	.	0.1315	0.000596	.	.	.	.	.	.
1	30246433	A	0.75	0.125	G	0.01174	.	0.1144	0.0006629	.	.	.	.	.	.
1	30246518	T	0.125	0.125	G	1	.	0.2052	6.34e-05	.	.	.	.	.	.
1	30246542	T	0.125	0.125	C	1	.	0.1602	0.005596	.	.	.	.	.	.
1	30246577	C	0.75	0.125	T	0.01174	.	0.1105	0.0005661	.	.	.	.	.	.
1	30246603	T	0.125	0.75	C	0.01174	.	0.01336	0.0005206	.	.	.	.	.	.
1	30247089	C	0.125	0.75	G	0.01174	.	0.8379	0.5777	.	.	.	.	.	.
1	30247345	T	0.125	0.75	C	0.01174	.	0.7497	0.6323	.	.	.	.	.	.
1	30247351	C	0.125	0.75	T	0.01174	.	0.7497	0.6323	.	.	.	.	.	.
1	30247518	A	0.125	0.125	T	1	.	0.3505	0.0001115	.	.	.	.	.	.
1	30247584	G	0.125	0.75	A	0.01174	.	0.772	0.6505	.	.	.	.	.	.
1	30247745	A	0.125	0.75	G	0.01174	.	0.6902	0.7822	.	.	.	.	.	.
1	30247789	A	0.125	0.75	G	0.01174	.	0.6902	0.7822	.	.	.	.	.	.
1	30248042	T	0.125	0.75	TA	0.01174	.	0.9446	0.3781	.	.	.	.	.	.
1	30248079	T	0.125	0.625	TA	0.03887	.	0.8304	0.4338	.	.	.	.	.	.
1	30248092	AT	0.125	0.625	A	0.03887	.	0.701	0.709	.	.	.	.	.	.
1	30248339	T	0.125	0.125	A	1	.	0.2614	9.155e-05	.	.	.	.	.	.
1	30248344	C	0.125	0.75	A	0.01174	.	0.1242	0.471	.	.	.	.	.	.
1	30248493	G	0.125	0.75	T	0.01174	.	0.6701	0.8591	.	.	.	.	.	.
1	30248495	T	0.75	0.125	A	0.01174	.	0.1275	5.976e-05	.	.	.	.	.	.
1	30248564	T	0.125	0.75	C	0.01174	.	0.6492	0.8591	.	.	.	.	.	.
1	30248827	C	0.125	0.75	T	0.01174	.	0.6714	0.9349	.	.	.	.	.	.
1	30248834	A	0.125	0.75	G	0.01174	.	0.671	0.9353	.	.	.	.	.	.
1	30248845	T	0.125	0.75	TAAAAGATGAGCAGAAAAAAAAAAA	0.01174	.	0.6535	0.9775	.	.	.	.	.	.
1	30248856	*	0.125	0.75	CAG	0.01174	.	0.6113	0.9419	.	.	.	.	.	.
1	30248888	A	0.125	0.75	G	0.01174	.	0.6647	0.9675	.	.	.	.	.	.
1	30249025	T	0.125	0.75	A	0.01174	.	0.1473	0.4989	.	.	.	.	.	.
1	30249071	T	0.125	0.75	C	0.01174	.	0.1219	0.4526	.	.	.	.	.	.
1	30249103	A	0.125	0.75	G	0.01174	.	0.5269	0.94	.	.	.	.	.	.
1	30249111	A	0.125	0.75	G	0.01174	.	0.5269	0.94	.	.	.	.	.	.
1	30249126	T	0.125	0.125	C	1	.	0.1516	2.999e-05	.	.	.	.	.	.
1	30249333	C	0.125	0.75	T	0.01174	.	0.2545	0.6601	.	.	.	.	.	.
1	30249381	TAA	0.75	0.125	TA	0.01174	.	9.53e-05	3.636e-06	.	.	.	.	.	.
1	30249651	G	0.75	0.125	A	0.01174	.	0.007493	1.502e-06	.	.	.	.	.	.
1	30249810	G	0.125	0.125	GA	1	.	0.1583	0.00627	.	.	.	.	.	.
1	30249991	G	0.125	0.125	A	1	.	0.1242	1.939e-05	.	.	.	.	.	.
1	30250134	A	0.125	0.125	G	1	.	0.1524	3.131e-05	.	.	.	.	.	.
1	30250839	T	0.75	0.125	C	0.01174	.	0.05531	0.0007723	.	.	.	.	.	.
1	30251052	G	0.75	0.125	C	0.01174	.	0.05584	3.128e-06	.	.	.	.	.	.
1	30251896	G	0.125	0.125	A	1	.	0.226	0.0003894	.	.	.	.	.	.
1	30251961	CTT	0.125	0.75	CT	0.01174	.	0.2895	0.01816	.	.	.	.	.	.
1	30252053	C	0.75	0.125	CTT	0.01174	.	0.6779	0.01123	.	.	.	.	.	.
1	30252422	G	0.75	0.125	C	0.01174	.	0.9918	0.04597	.	.	.	.	.	.
1	30252756	A	0.125	0.75	G	0.01174	.	0.06925	0.004999	.	.	.	.	.	.
1	30252809	AT	0	0.5	A	0.02092	.	0.6681	0.01598	.	.	.	.	.	.
1	30252835	CACAGAGACAG	0	0.5	C	0.02092	.	0.17	0.5524	.	.	.	.	.	.
1	30252915	G	0.75	0.125	A	0.01174	.	0.2045	9.072e-05	.	.	.	.	.	.
1	30253312	GTTATTTAT	0.125	0.125	GTTAT	1	.	0.1328	0.7245	.	.	.	.	.	.
1	30253662	T	0.125	0.125	C	1	.	0.7022	0.003016	.	.	.	.	.	.
1	30254064	A	0.125	0.75	G	0.01174	.	0.008194	0.0004268	.	.	.	.	.	.
1	30254115	A	0.75	0.125	G	0.01174	.	0.3968	0.0003848	.	.	.	.	.	.
1	30254174	A	0.125	0.125	G	1	.	0.9522	0.9757	.	.	.	.	.	.
1	30254397	G	0.75	0.125	C	0.01174	.	0.4048	0.0003821	.	.	.	.	.	.
1	30254651	C	0.75	0.125	T	0.01174	.	0.499	0.0006192	.	.	.	.	.	.
1	30254658	G	0.75	0.125	A	0.01174	.	0.499	0.0006192	.	.	.	.	.	.
1	30254763	T	0.75	0.125	C	0.01174	.	0.3327	0.05706	.	.	.	.	.	.
1	30254982	A	0.75	0.125	T	0.01174	.	0.5436	0.0378	.	.	.	.	.	.
1	30255287	G	0.75	0.125	C	0.01174	.	0.08972	0.0271	.	.	.	.	.	.
1	30255701	G	0.75	0.125	A	0.01174	.	0.008683	1.092e-06	.	.	.	.	.	.
1	30255723	C	0.125	0.75	T	0.01174	.	0.005796	0.0003084	.	.	.	.	.	.
1	30256615	A	0.75	0.125	G	0.01174	.	0.08191	0.01053	.	.	.	.	.	.
1	30257179	T	0.75	0.125	G	0.01174	.	0.0949	0.003341	.	.	.	.	.	.
1	30257301	GA	0	0.125	G	0.3017	.	0.3358	0.03182	.	.	.	.	.	.
1	30257308	A	0.125	0.125	T	1	.	0.6177	0.3657	.	.	.	.	.	.
1	30257445	T	0.125	0.125	G	1	.	0.7278	0.2478	.	.	.	.	.	.
1	30257589	T	0.125	0.125	G	1	.	0.7417	0.4873	.	.	.	.	.	.
1	30257765	C	0.125	0.125	T	1	.	0.5135	0.4639	.	.	.	.	.	.
1	30257950	AAG	0.125	0.125	A	1	.	0.8182	0.2217	.	.	.	.	.	.
1	30258129	G	0.125	0.125	C	1	.	0.7622	0.2456	.	.	.	.	.	.
1	30258449	T	0.125	0.125	C	1	.	0.594	0.4802	.	.	.	.	.	.
1	30258481	G	0.125	0.125	T	1	.	0.809	0.2748	.	.	.	.	.	.
1	30258845	CTTTT	0.25	0.625	CTTTTT	0.1306	.	0.4034	0.8776	.	.	.	.	.	.
1	30258846	*	0.25	0.625	T	0.1306	.	0.4136	0.4888	.	.	.	.	.	.
1	30258847	*	0.125	0	T	0.3017	.	0.4734	0.3115	.	.	.	.	.	.
1	30259331	C	0.125	0.125	G	1	.	0.01796	0.3664	.	.	.	.	.	.
1	30259818	CTT	0.75	0.125	CT	0.01174	.	0.9761	0.005458	.	.	.	.	.	.
1	30259862	C	0.125	0.125	A	1	.	0.7111	0.2091	.	.	.	.	.	.
1	30259866	G	0.75	0.125	A	0.01174	.	0.9938	0.004371	.	.	.	.	.	.
1	30260401	T	0.75	0.125	C	0.01174	.	0.4385	0.05122	.	.	.	.	.	.
1	30260499	T	0.125	0.125	C	1	.	0.0183	0.000377	.	.	.	.	.	.
1	30260622	GAAA	0.625	0.125	GAA	0.03887	.	0.08224	0.2087	.	.	.	.	.	.
1	30260722	A	0.125	0.625	C	0.03887	.	0.0001835	0.0004864	.	.	.	.	.	.
1	30260851	*	0.125	0	GGCGGGGGGA	0.3017	.	0.001798	2.316e-06	.	.	.	.	.	.
1	30260860	AGGGGCG	0.125	0	A	0.3017	.	3.239e-07	1.104e-07	.	.	.	.	.	.
1	30260861	G	0.125	0	*	0.3017	.	3.534e-06	8.098e-07	.	.	.	.	.	.
1	30260864	G	0.125	0	*	0.3017	.	1.892e-06	6.143e-07	.	.	.	.	.	.
1	30260865	CGGGGGCGGGGGGAGGG	0.125	0	*	0.3017	.	2.66e-06	1.884e-06	.	.	.	.	.	.
1	30260866	G	0.125	0	*	0.3017	.	1.643e-06	6.803e-07	.	.	.	.	.	.
1	30260871	*	0.125	0	C	0.3017	.	0.8597	0.5092	.	.	.	.	.	.
1	30260887	*	0.125	0	G	0.3017	.	0.1415	0.993	.	.	.	.	.	.
1	30261206	A	0.75	0.125	C	0.01174	.	0.09347	0.002766	.	.	.	.	.	.
1	30264022	TA	0	0.125	T	0.3017	.	5.752e-06	9.633e-07	.	.	.	.	.	.
1	30265868	G	0.125	0.75	C	0.01174	.	5.039e-11	2.836e-07	.	.	.	.	.	.
1	30265938	T	0.125	0.75	A	0.01174	.	0.01577	0.7596	.	.	.	.	.	.
1	30265945	G	0.125	0.75	A	0.01174	.	0.01577	0.7596	.	.	.	.	.	.
1	30265967	A	0.125	0.75	G	0.01174	.	0.01662	0.7388	.	.	.	.	.	.
1	30266038	A	0.125	0.75	C	0.01174	.	0.02646	0.6613	.	.	.	.	.	.
1	30266130	T	0.125	0.75	G	0.01174	.	0.1787	0.3464	.	.	.	.	.	.
1	30266152	C	0.125	0.75	T	0.01174	.	0.02262	0.677	.	.	.	.	.	.
1	30266167	G	0.125	0.75	T	0.01174	.	0.3099	0.3887	.	.	.	.	.	.
1	30266916	C	0.125	0.75	T	0.01174	.	3.564e-08	6.611e-05	.	.	.	.	.	.
1	30266962	T	0.125	0.75	C	0.01174	.	5.376e-10	8.169e-07	.	.	.	.	.	.
1	30269231	T	0.125	0	C	0.3017	.	0.05182	0.9028	.	.	.	.	.	.
1	30273680	TAA	0.125	0.125	TA	1	.	0.9887	0.3281	.	.	.	.	.	.
1	30277785	T	0.125	0.75	A	0.01174	.	0.7323	0.154	.	.	.	.	.	.
1	30277980	T	0	0.125	TTTTA	0.3017	.	0.0003454	3.554e-08	.	.	.	.	.	.
1	30278360	C	0.125	0	CATTA	0.3017	.	0.174	0.4003	.	.	.	.	.	.
1	30281678	G	0	0.125	C	0.3017	.	0.002156	0.0001728	.	.	.	.	.	.
1	30282766	C	0	0.125	CT	0.3017	.	0.0001639	5.701e-09	.	.	.	.	.	.
1	30288002	ATTTATTTTATTTTAT	0.75	0.125	ATTTATTTTATTTTATTTTAT	0.01174	.	5.673e-11	8.372e-08	.	.	.	.	.	.
1	30288005	*	0.75	0.125	T	0.01174	.	2.03e-05	1.77e-06	.	.	.	.	.	.
1	30288947	GAA	0	0.125	GA	0.3017	.	0.698	0.8337	.	.	.	.	.	.
1	30289098	A	0.125	0.5	*	0.1056	.	0.1291	0.008403	.	.	.	.	.	.
1	30290101	*	0	0.125	A	0.3017	.	0.8178	0.67	.	.	.	.	.	.
1	30294515	G	0.125	0.25	*	0.5218	.	0.2371	0.01754	.	.	.	.	.	.
1	30294517	*	0.25	0	G	0.1306	.	0.6704	0.6677	.	.	.	.	.	.
1	30298226	C	0	0.125	CTCTT	0.3017	.	0.7698	0.9465	.	.	.	.	.	.
1	30298229	*	0.125	0.25	T	0.5218	.	0.1493	0.1363	.	.	.	.	.	.
1	30300415	G	0	0.125	A	0.3017	.	0.496	0.3061	.	.	.	.	.	.
1	30300418	A	0	0.125	G	0.3017	.	0.1018	0.287	.	.	.	.	.	.
1	30300739	A	0.75	0.125	ACCAG	0.01174	.	0.1757	0.954	.	.	.	.	.	.
1	30304821	A	0.125	0	G	0.3017	.	0.1095	0.4225	.	.	.	.	.	.
1	30308244	C	0.75	0.125	T	0.01174	.	0.6469	0.7743	.	.	.	.	.	.
1	30308259	G	0.75	0.125	T	0.01174	.	0.6469	0.7743	.	.	.	.	.	.
1	30308309	T	0.75	0.125	A	0.01174	.	0.6136	0.8021	.	.	.	.	.	.
1	30308469	C	0.25	0.75	CT	0.0455	.	0.4583	0.5883	.	.	.	.	.	.
1	30309901	G	0.125	0.125	GA	1	.	0.00519	0.05167	.	.	.	.	.	.
1	30310881	A	0.75	0.125	G	0.01174	.	0.2513	0.09517	.	.	.	.	.	.
1	30311811	C	0.125	0.75	T	0.01174	.	1.275e-05	0.0008448	.	.	.	.	.	.
1	30311881	G	0.75	0.125	A	0.01174	.	0.2513	0.09517	.	.	.	.	.	.
1	30311908	A	0.75	0.125	ACTG	0.01174	.	0.2513	0.09517	.	.	.	.	.	.
1	30312586	G	0.75	0.125	A	0.01174	.	0.0002164	0.0004186	.	.	.	.	.	.
1	30313048	C	0.125	0.125	A	1	.	0.006842	0.1206	.	.	.	.	.	.
1	30313275	A	0.125	0.75	G	0.01174	.	0.9884	0.6831	.	.	.	.	.	.
1	30313606	G	0.75	0.125	A	0.01174	.	0.02145	0.1013	.	.	.	.	.	.
1	30313917	C	0.75	0.125	T	0.01174	.	0.005429	0.2185	.	.	.	.	.	.
1	30314938	A	0.125	0.125	G	1	.	0.9567	0.7215	.	.	.	.	.	.
1	30315457	T	0.125	0.125	G	1	.	0.4977	0.3833	.	.	.	.	.	.
1	30315824	T	0.125	0.125	C	1	.	0.5403	0.9566	.	.	.	.	.	.
1	30316084	T	0.125	0.125	C	1	.	0.7525	0.604	.	.	.	.	.	.
1	30316850	TA	0.125	0.125	T	1	.	0.5479	0.9222	.	.	.	.	.	.
1	30316907	A	0.125	0.125	G	1	.	0.5013	0.895	.	.	.	.	.	.
1	30316960	A	0.125	0.125	G	1	.	0.5285	0.925	.	.	.	.	.	.
1	30317002	A	0.125	0.75	AT	0.01174	.	0.2018	0.601	.	.	.	.	.	.
1	30317005	A	0.125	0.125	AT	1	.	0.2871	0.6023	.	.	.	.	.	.
1	30317188	C	0.125	0.125	T	1	.	0.5937	0.9462	.	.	.	.	.	.
1	30317203	C	0.125	0.125	T	1	.	0.5606	0.9294	.	.	.	.	.	.
1	30317207	C	0.125	0.125	G	1	.	0.08748	0.3945	.	.	.	.	.	.
1	30317302	T	0.125	0.75	C	0.01174	.	0.9471	0.6731	.	.	.	.	.	.
1	30317396	A	0.125	0.75	G	0.01174	.	0.9957	0.7099	.	.	.	.	.	.
1	30317499	T	0.75	0.125	G	0.01174	.	0.5243	0.5856	.	.	.	.	.	.
1	30317558	T	0.75	0.125	C	0.01174	.	0.008362	0.06024	.	.	.	.	.	.
1	30317559	A	0.125	0.75	C	0.01174	.	0.4108	0.8169	.	.	.	.	.	.
1	30317622	T	0.125	0.125	C	1	.	0.9497	0.6736	.	.	.	.	.	.
1	30318066	T	0.125	0.75	C	0.01174	.	0.3754	0.8202	.	.	.	.	.	.
1	30318122	C	0.125	0.75	A	0.01174	.	0.8931	0.7149	.	.	.	.	.	.
1	30318252	A	0.125	0	T	0.3017	.	0.6936	0.6632	.	.	.	.	.	.
1	30318273	A	0	0.25	AAAAAAAAAG	0.1306	.	0.4396	0.5375	.	.	.	.	.	.
1	30318276	*	0.125	0.625	AAAAAAG	0.03887	.	0.2757	0.2907	.	.	.	.	.	.
1	30318277	*	0.125	0.625	AAAAAG	0.03887	.	0.02476	0.03597	.	.	.	.	.	.
1	30318279	*	0.125	0.625	AAAGAAAAAAG	0.03887	.	0.009431	0.01893	.	.	.	.	.	.
1	30318280	*	0.125	0.625	AAG	0.03887	.	0.01119	0.01891	.	.	.	.	.	.
1	30318281	*	0.125	0.625	AGAAAAAAG	0.03887	.	0.02485	0.022	.	.	.	.	.	.
1	30318282	*	0.125	0.625	GAA	0.03887	.	0.1252	0.05867	.	.	.	.	.	.
1	30318360	G	0.125	0.75	A	0.01174	.	0.009386	0.01165	.	.	.	.	.	.
1	30318440	TTTT	0.125	0.75	ATTT	0.01174	.	0.8773	0.8612	.	.	.	.	.	.
1	30318441	A	0.75	0.125	T	0.01174	.	0.08165	0.2228	.	.	.	.	.	.
1	30318447	T	0.125	0.125	A	1	.	0.3787	0.3018	.	.	.	.	.	.
1	30318612	G	0.125	0.75	C	0.01174	.	0.009502	0.0149	.	.	.	.	.	.
1	30318769	G	0.125	0.75	T	0.01174	.	0.877	0.7202	.	.	.	.	.	.
1	30318881	G	0.125	0.75	A	0.01174	.	0.9902	0.6776	.	.	.	.	.	.
1	30318948	G	0.125	0.75	A	0.01174	.	0.4737	0.1485	.	.	.	.	.	.
1	30319276	T	0.75	0	C	0.001946	.	0.02249	0.1133	.	.	.	.	.	.
1	30319356	A	0	0.25	AAAAAAG	0.1306	.	0.7119	0.2148	.	.	.	.	.	.
1	30319362	*	0.125	0.75	G	0.01174	.	0.9025	0.8841	.	.	.	.	.	.
1	30319631	TGAGAAGGAGG	0.125	0.75	T	0.01174	.	0.2347	0.2047	.	.	.	.	.	.
1	30320075	G	0.125	0.625	GC	0.03887	.	0.9735	0.6579	.	.	.	.	.	.
1	30320155	A	0.125	0.625	G	0.03887	.	0.9497	0.6579	.	.	.	.	.	.
1	30320433	G	0.75	0.125	A	0.01174	.	0.06155	0.08035	.	.	.	.	.	.
1	30320491	A	0.75	0.125	G	0.01174	.	0.06155	0.08035	.	.	.	.	.	.
1	30320543	G	0.75	0.125	A	0.01174	.	0.05952	0.08087	.	.	.	.	.	.
1	30320691	C	0.75	0.125	A	0.01174	.	0.07675	0.08098	.	.	.	.	.	.
1	30320882	A	0.125	0.75	G	0.01174	.	0.9138	0.6208	.	.	.	.	.	.
1	30321007	T	0.75	0.125	G	0.01174	.	0.0268	0.09318	.	.	.	.	.	.
1	30321354	T	0.125	0.75	C	0.01174	.	0.9884	0.6831	.	.	.	.	.	.
1	30321355	G	0.75	0.125	A	0.01174	.	0.03959	0.1182	.	.	.	.	.	.
1	30322439	T	0.125	0.75	A	0.01174	.	0.1587	0.3399	.	.	.	.	.	.
1	30322459	G	0.125	0.75	C	0.01174	.	0.1258	0.2912	.	.	.	.	.	.
1	30322738	A	0.75	0.125	G	0.01174	.	0.2647	0.2294	.	.	.	.	.	.
1	30322872	TG	0.125	0.75	T	0.01174	.	0.6301	0.8979	.	.	.	.	.	.
1	30323177	C	0.125	0.75	G	0.01174	.	0.07819	0.2581	.	.	.	.	.	.
1	30323180	TTTTA	0.125	0	T	0.3017	.	0.3355	0.635	.	.	.	.	.	.
1	30323181	TTTA	0.125	0.75	T	0.01174	.	0.07819	0.2581	.	.	.	.	.	.
1	30323210	G	0.125	0.75	A	0.01174	.	0.1988	0.3811	.	.	.	.	.	.
1	30323403	A	0.125	0.75	G	0.01174	.	0.3915	0.6728	.	.	.	.	.	.
1	30323431	T	0.125	0.75	A	0.01174	.	0.4149	0.7161	.	.	.	.	.	.
1	30323447	T	0.125	0.75	G	0.01174	.	0.4149	0.7161	.	.	.	.	.	.
1	30323462	C	0.125	0.75	G	0.01174	.	0.4149	0.7161	.	.	.	.	.	.
1	30323544	G	0.125	0.75	C	0.01174	.	0.3698	0.6706	.	.	.	.	.	.
1	30323547	A	0.125	0.75	G	0.01174	.	0.3765	0.6759	.	.	.	.	.	.
1	30323699	T	0.75	0.125	G	0.01174	.	0.3747	0.3277	.	.	.	.	.	.
1	30323752	G	0.125	0.75	A	0.01174	.	0.07122	0.2346	.	.	.	.	.	.
1	30323931	C	0.125	0.125	T	1	.	0.63	0.3866	.	.	.	.	.	.
1	30324020	C	0.125	0.125	G	1	.	0.9531	0.5708	.	.	.	.	.	.
1	30324272	A	0.125	0.75	G	0.01174	.	0.4933	0.7444	.	.	.	.	.	.
1	30324394	G	0.125	0.75	T	0.01174	.	0.4946	0.7505	.	.	.	.	.	.
1	30325015	A	0.75	0.125	G	0.01174	.	0.4777	0.3541	.	.	.	.	.	.
1	30325418	G	0.125	0.75	T	0.01174	.	0.01944	0.05815	.	.	.	.	.	.
1	30325584	G	0.125	0.125	T	1	.	0.4399	0.9052	.	.	.	.	.	.
1	30326379	T	0.125	0.125	TC	1	.	0.002731	0.0008559	.	.	.	.	.	.
1	30326382	T	0.125	0.125	TAGAGCTCTCTTCAGGATG	1	.	0.002731	0.0008645	.	.	.	.	.	.
1	30326385	*	0.125	0.125	AG	1	.	0.003489	0.0009515	.	.	.	.	.	.
1	30326413	A	0.125	0.75	G	0.01174	.	0.0008247	8.115e-05	.	.	.	.	.	.
1	30327184	A	0.75	0.125	G	0.01174	.	0.02091	0.09689	.	.	.	.	.	.
1	30327518	T	0.125	0.75	C	0.01174	.	0.9674	0.6225	.	.	.	.	.	.
1	30328525	A	0.125	0.125	G	1	.	0.3345	0.3181	.	.	.	.	.	.
1	30329205	C	0.125	0.125	G	1	.	0.3728	0.3837	.	.	.	.	.	.
1	30329791	A	0.75	0.125	G	0.01174	.	0.02091	0.09689	.	.	.	.	.	.
1	30329935	C	0.125	0.125	T	1	.	0.03616	0.009047	.	.	.	.	.	.
1	30330433	A	0.125	0.125	G	1	.	0.0001623	2.098e-05	.	.	.	.	.	.
1	30330805	G	0.125	0.125	GATCAGC	1	.	9.112e-05	5.197e-05	.	.	.	.	.	.
1	30330942	G	0.125	0.125	A	1	.	0.005014	0.0006373	.	.	.	.	.	.
1	30331061	*	0.125	0.25	A	0.5218	.	0.000354	3.593e-05	.	.	.	.	.	.
1	30331062	*	0.125	0.125	A	1	.	0.0001449	5.806e-05	.	.	.	.	.	.
1	30331063	G	0.125	0.125	A	1	.	3.407e-05	3.579e-06	.	.	.	.	.	.
1	30331253	T	0.125	0.125	TC	1	.	0.005231	0.0005677	.	.	.	.	.	.
1	30331274	T	0.75	0.125	C	0.01174	.	0.04959	0.1399	.	.	.	.	.	.
1	30331612	A	0.125	0.125	G	1	.	0.4616	0.3144	.	.	.	.	.	.
1	30331774	A	0.125	0.125	G	1	.	0.1779	0.211	.	.	.	.	.	.
1	30332242	C	0.125	0.125	A	1	.	0.1616	0.1971	.	.	.	.	.	.
1	30332436	G	0.125	0.125	GTGTT	1	.	0.4216	0.2211	.	.	.	.	.	.
1	30332438	*	0.125	0.125	GTTTGT	1	.	0.4258	0.1967	.	.	.	.	.	.
1	30332439	*	0.125	0.125	TTTG	1	.	0.5087	0.3234	.	.	.	.	.	.
1	30332442	GTTT	0.375	0	GTT	0.05466	.	0.01668	0.02603	.	.	.	.	.	.
1	30333219	A	0.125	0.125	G	1	.	0.07359	0.0519	.	.	.	.	.	.
1	30333270	A	0.125	0.125	G	1	.	0.07982	0.05617	.	.	.	.	.	.
1	30333466	A	0.125	0.125	T	1	.	0.4325	0.303	.	.	.	.	.	.
1	30334053	T	0.125	0.75	G	0.01174	.	5.427e-06	2.86e-06	.	.	.	.	.	.
1	30334716	A	0.125	0.125	G	1	.	0.4192	0.2807	.	.	.	.	.	.
1	30335049	C	0.125	0.125	CT	1	.	0.02501	0.01535	.	.	.	.	.	.
1	30335620	A	0.125	0.125	G	1	.	0.7549	0.7022	.	.	.	.	.	.
1	30335634	A	0.125	0.125	ACT	1	.	0.7871	0.7043	.	.	.	.	.	.
1	30335776	C	0.125	0.125	G	1	.	0.7835	0.7026	.	.	.	.	.	.
1	30335817	T	0.125	0.125	A	1	.	0.3331	0.04678	.	.	.	.	.	.
1	30335818	A	0.125	0.125	C	1	.	0.3331	0.04678	.	.	.	.	.	.
1	30336023	G	0.125	0.75	C	0.01174	.	7.927e-05	0.003307	.	.	.	.	.	.
1	30336055	T	0.125	0.125	C	1	.	0.1792	0.5178	.	.	.	.	.	.
1	30337229	C	0.125	0.125	T	1	.	0.906	0.8583	.	.	.	.	.	.
1	30338280	G	0.125	0.75	T	0.01174	.	0.5154	0.9259	.	.	.	.	.	.
1	30338463	ATC	0	0.125	ATCTC	0.3017	.	0.2665	0.1629	.	.	.	.	.	.
1	30338505	TAA	0	0.125	TA	0.3017	.	0.7318	0.7542	.	.	.	.	.	.
1	30339824	C	0.125	0.75	T	0.01174	.	0.6058	0.2184	.	.	.	.	.	.
1	30340035	C	0	0.625	T	0.007001	.	0.1185	0.413	.	.	.	.	.	.
1	30340255	T	0.125	0.75	C	0.01174	.	0.04196	0.1133	.	.	.	.	.	.
1	30340410	TTTTTTTTTGC	0.25	0	TC	0.1306	.	0.1063	0.188	.	.	.	.	.	.
1	30340414	*	0	0.25	T	0.1306	.	0.01279	0.1904	.	.	.	.	.	.
1	30341039	T	0.75	0.125	C	0.01174	.	0.4264	0.4639	.	.	.	.	.	.
1	30341146	CTCCCTCT	0.125	0.25	CCCCTCT	0.5218	.	0.2805	0.4382	.	.	.	.	.	.
1	30341150	CCTCTA	0.25	0.375	CTCTCTA	0.5896	.	0.6533	0.687	.	.	.	.	.	.
1	30343479	GAA	0	0.125	GA	0.3017	.	0.09912	0.3136	.	.	.	.	.	.
1	30346177	T	0.75	0.125	C	0.01174	.	0.000127	2.399e-06	.	.	.	.	.	.
1	30347384	T	0.75	0.125	C	0.01174	.	0.03588	0.9415	.	.	.	.	.	.
1	30350598	*	0.375	0.5	TC	0.6143	.	0.002299	0.01104	.	.	.	.	.	.
1	30350599	*	0.375	0.5	CTTT	0.6143	.	0.05442	0.2218	.	.	.	.	.	.
1	30350602	*	0.25	0	TCTTTC	0.1306	.	0.03442	0.1088	.	.	.	.	.	.
1	30350603	*	0.125	0	CTTTCTTTCTTTCT	0.3017	.	0.2835	0.3487	.	.	.	.	.	.
1	30350606	*	0.125	0	TCTTTCTTTC	0.3017	.	0.4059	0.9767	.	.	.	.	.	.
1	30350607	*	0.125	0	CTTTCTTTCT	0.3017	.	0.09254	0.09351	.	.	.	.	.	.
1	30350609	*	0.125	0	T	0.3017	.	0.9833	0.8546	.	.	.	.	.	.
1	30350610	*	0.125	0	TCTTTC	0.3017	.	0.969	0.8652	.	.	.	.	.	.
1	30350615	*	0.125	0.125	CTTTCTTTCTTTCTTTCTTTCTTTCTTTCTTTTGATTGTATTTATTTA	1	.	0.7979	1	.	.	.	.	.	.
1	30350616	*	0.125	0.125	TTTC	1	.	0.8982	0.7207	.	.	.	.	.	.
1	30352203	TA	0.375	0.25	TAA	0.5896	.	1.666e-07	6.958e-11	.	.	.	.	.	.
1	30353187	T	0.125	0.125	*	1	.	0.7128	0.9231	.	.	.	.	.	.
1	30353188	T	0.125	0.125	*	1	.	0.1563	0.1773	.	.	.	.	.	.
1	30353189	T	0.125	0.125	*	1	.	0.397	0.219	.	.	.	.	.	.
1	30353190	T	0.125	0.25	*	0.5218	.	0.4736	0.4438	.	.	.	.	.	.
1	30353191	*	0.25	0.25	T	1	.	0.4866	0.6262	.	.	.	.	.	.
1	30353213	TTA	0.125	0	TACTA	0.3017	.	0.534	0.6838	.	.	.	.	.	.
1	30353214	*	0.125	0	A	0.3017	.	0.9	0.9175	.	.	.	.	.	.
1	30353215	*	0.125	0	C	0.3017	.	0.8176	0.8104	.	.	.	.	.	.
1	30353217	T	0.125	0	A	0.3017	.	0.4643	0.713	.	.	.	.	.	.
1	30353222	T	0.125	0	A	0.3017	.	0.4457	0.8414	.	.	.	.	.	.
1	30353225	T	0.125	0	C	0.3017	.	0.5383	0.4072	.	.	.	.	.	.
1	30353226	T	0.125	0	A	0.3017	.	0.8673	0.8399	.	.	.	.	.	.
1	30358198	CTT	0.375	0.375	CTTT	1	.	0.001178	0.0007879	.	.	.	.	.	.
1	30359710	T	0.125	0.75	C	0.01174	.	0.137	0.03138	.	.	.	.	.	.
1	30360049	A	0	0.125	AAG	0.3017	.	0.3766	0.3612	.	.	.	.	.	.
1	30360517	G	0.75	0.125	GAA	0.01174	.	0.9554	0.6758	.	.	.	.	.	.
1	30360856	A	0.125	0	C	0.3017	.	0.003577	0.0003313	.	.	.	.	.	.
1	30360963	T	0.75	0.125	C	0.01174	.	0.9868	0.6553	.	.	.	.	.	.
1	30361559	T	0.75	0.125	C	0.01174	.	0.3777	0.1795	.	.	.	.	.	.
1	30362569	T	0.75	0.125	C	0.01174	.	0.005462	0.004365	.	.	.	.	.	.
1	30362835	AC	0.75	0.125	A	0.01174	.	0.429	0.9124	.	.	.	.	.	.
1	30362836	C	0.75	0.125	*	0.01174	.	0.4848	0.7965	.	.	.	.	.	.
1	30362891	G	0.625	0.125	A	0.03887	.	0.09996	0.4536	.	.	.	.	.	.
1	30363484	A	0.75	0.125	G	0.01174	.	0.005521	0.004194	.	.	.	.	.	.
1	30363494	A	0.75	0.125	G	0.01174	.	0.004145	0.004193	.	.	.	.	.	.
1	30364032	A	0	0.125	C	0.3017	.	0.4379	0.9891	.	.	.	.	.	.
1	30364445	C	0.75	0.125	T	0.01174	.	0.4897	0.7055	.	.	.	.	.	.
1	30364508	A	0.75	0.125	G	0.01174	.	0.4191	0.8841	.	.	.	.	.	.
1	30364865	T	0.75	0.125	C	0.01174	.	0.003048	0.002624	.	.	.	.	.	.
1	30365356	T	0.75	0.125	G	0.01174	.	0.3467	0.9522	.	.	.	.	.	.
1	30365363	T	0.75	0.125	C	0.01174	.	0.3467	0.9522	.	.	.	.	.	.
1	30365385	G	0.75	0.125	A	0.01174	.	0.3668	0.911	.	.	.	.	.	.
1	30365413	A	0.75	0.125	G	0.01174	.	0.3178	0.9926	.	.	.	.	.	.
1	30365530	G	0.75	0.25	A	0.0455	.	0.3282	0.9854	.	.	.	.	.	.
1	30365616	A	0.75	0.125	G	0.01174	.	0.3857	0.9144	.	.	.	.	.	.
1	30365742	T	0.75	0.125	C	0.01174	.	0.0006637	0.0008215	.	.	.	.	.	.
1	30366141	A	0.75	0.125	G	0.01174	.	0.9079	0.8659	.	.	.	.	.	.
1	30366243	CTCTCTCTCTG	0.75	0.125	C	0.01174	.	0.3221	0.8232	.	.	.	.	.	.
1	30366245	CTCTCTCTG	0.75	0.125	*	0.01174	.	0.2661	0.8577	.	.	.	.	.	.
1	30366247	CTCTCTG	0.75	0.125	*	0.01174	.	0.2526	0.9243	.	.	.	.	.	.
1	30366249	CTCTG	0.75	0.125	*	0.01174	.	0.2573	0.9368	.	.	.	.	.	.
1	30366253	*	0	0.75	G	0.001946	.	0.7548	0.8652	.	.	.	.	.	.
1	30366925	C	0.75	0.125	T	0.01174	.	0.02327	0.005654	.	.	.	.	.	.
1	30367762	C	0.125	0.75	T	0.01174	.	0.001152	0.001199	.	.	.	.	.	.
1	30368787	T	0.125	0.75	C	0.01174	.	0.004188	0.002048	.	.	.	.	.	.
1	30368821	T	0.75	0.125	C	0.01174	.	0.9546	0.8497	.	.	.	.	.	.
1	30369262	G	0.125	0.75	A	0.01174	.	0.4481	0.792	.	.	.	.	.	.
1	30369507	A	0.125	0.125	AT	1	.	0.7867	0.6542	.	.	.	.	.	.
1	30370142	G	0.125	0.75	A	0.01174	.	0.6029	0.9206	.	.	.	.	.	.
1	30370203	T	0.75	0.125	C	0.01174	.	0.03561	0.03229	.	.	.	.	.	.
1	30370271	C	0.75	0.125	T	0.01174	.	0.03839	0.03388	.	.	.	.	.	.
1	30370334	A	0.75	0.125	G	0.01174	.	0.08925	0.06464	.	.	.	.	.	.
1	30370394	A	0.75	0.125	G	0.01174	.	0.1004	0.07424	.	.	.	.	.	.
1	30370666	C	0.125	0.75	T	0.01174	.	0.4544	0.5992	.	.	.	.	.	.
1	30370769	C	0.125	0.75	G	0.01174	.	0.5401	0.6519	.	.	.	.	.	.
1	30370879	A	0.125	0.75	G	0.01174	.	0.4305	0.5721	.	.	.	.	.	.
1	30370899	T	0.125	0.75	C	0.01174	.	0.4305	0.5721	.	.	.	.	.	.
1	30371174	T	0.125	0.625	G	0.03887	.	0.4201	0.5768	.	.	.	.	.	.
1	30371571	T	0.125	0.75	G	0.01174	.	0.4305	0.5721	.	.	.	.	.	.
1	30371708	G	0.125	0.75	A	0.01174	.	0.3985	0.5532	.	.	.	.	.	.
1	30371849	C	0.125	0.125	T	1	.	0.3558	0.8546	.	.	.	.	.	.
1	30372546	CTC	0.125	0.75	GTC	0.01174	.	0.5068	0.6565	.	.	.	.	.	.
1	30372553	C	0.125	0.125	T	1	.	0.03016	0.282	.	.	.	.	.	.
1	30372630	T	0.125	0.125	C	1	.	0.8799	0.7743	.	.	.	.	.	.
1	30372933	G	0.125	0.75	A	0.01174	.	0.4858	0.5899	.	.	.	.	.	.
1	30373888	CGATCCTGGGTCTCCAGGAGCCCGATGTGGGATTC	0.125	0.75	TGATCCTGGGTCTCCAGGAGCCCGATGTGGGATTC	0.01174	.	0.6765	0.0364	.	.	.	.	.	.
1	30374308	G	0.125	0.75	A	0.01174	.	0.7373	0.01164	.	.	.	.	.	.
1	30374459	G	0.125	0.75	A	0.01174	.	0.5197	0.07731	.	.	.	.	.	.
1	30374501	G	0.125	0.75	A	0.01174	.	0.7632	0.01428	.	.	.	.	.	.
1	30374513	G	0.125	0.75	A	0.01174	.	0.7922	0.01575	.	.	.	.	.	.
1	30374515	A	0.125	0.75	G	0.01174	.	0.7922	0.01575	.	.	.	.	.	.
1	30374542	A	0.125	0.75	T	0.01174	.	0.8417	0.01424	.	.	.	.	.	.
1	30375715	T	0.125	0.75	C	0.01174	.	0.02028	0.06067	.	.	.	.	.	.
1	30376033	G	0.125	0.125	C	1	.	0.8259	0.5571	.	.	.	.	.	.
1	30376077	C	0.125	0.75	T	0.01174	.	0.0315	0.01679	.	.	.	.	.	.
1	30377370	T	0.125	0.75	C	0.01174	.	0.2072	0.05675	.	.	.	.	.	.
1	30378076	T	0.125	0.75	G	0.01174	.	0.0006334	2.066e-05	.	.	.	.	.	.
1	30378083	A	0.125	0.75	G	0.01174	.	0.06508	0.1199	.	.	.	.	.	.
1	30378096	G	0.125	0.75	A	0.01174	.	0.006662	0.0002343	.	.	.	.	.	.
1	30378135	A	0.125	0.75	G	0.01174	.	0.0005865	2.546e-05	.	.	.	.	.	.
1	30378142	T	0.125	0.75	C	0.01174	.	0.0005079	1.824e-05	.	.	.	.	.	.
1	30378162	C	0.125	0.75	A	0.01174	.	0.0005756	2.144e-05	.	.	.	.	.	.
1	30378285	C	0.125	0.125	T	1	.	0.8449	0.6784	.	.	.	.	.	.
1	30379050	G	0.125	0.125	C	1	.	0.9519	0.3285	.	.	.	.	.	.
1	30380580	C	0	0.125	CAG	0.3017	.	0.0121	0.1427	.	.	.	.	.	.
1	30380582	*	0	0.125	G	0.3017	.	0.0099	0.07684	.	.	.	.	.	.
1	30381295	T	0.125	0.125	C	1	.	0.2867	0.06814	.	.	.	.	.	.
1	30381322	A	0.125	0.125	T	1	.	0.1787	0.9464	.	.	.	.	.	.
1	30381339	T	0.125	0.125	C	1	.	0.1787	0.9464	.	.	.	.	.	.
1	30381458	C	0.125	0.125	T	1	.	2.127e-09	1.201e-05	.	.	.	.	.	.
1	30381922	A	0.125	0.125	G	1	.	0.1723	0.9481	.	.	.	.	.	.
1	30382946	T	0.125	0.125	A	1	.	0.5486	0.07639	.	.	.	.	.	.
1	30383032	T	0.125	0.125	C	1	.	0.4905	0.07226	.	.	.	.	.	.
1	30383358	A	0.125	0.125	G	1	.	0.4908	0.06737	.	.	.	.	.	.
1	30383413	A	0.125	0.125	G	1	.	0.4654	0.09292	.	.	.	.	.	.
1	30383469	C	0.125	0.125	G	1	.	0.5611	0.1022	.	.	.	.	.	.
1	30383518	C	0.125	0.125	T	1	.	0.5154	0.06994	.	.	.	.	.	.
1	30383726	T	0.125	0.125	A	1	.	0.4641	0.06574	.	.	.	.	.	.
1	30385799	C	0.125	0.125	A	1	.	0.5017	0.7454	.	.	.	.	.	.
1	30385874	T	0.125	0.125	A	1	.	0.3734	0.2069	.	.	.	.	.	.
1	30386603	AAAG	0.125	0.125	A	1	.	0.7649	0.01777	.	.	.	.	.	.
1	30386612	A	0.125	0.125	C	1	.	0.7649	0.01777	.	.	.	.	.	.
1	30386754	T	0.125	0.125	G	1	.	0.4338	0.2451	.	.	.	.	.	.
1	30387005	CTTT	0.25	0.375	CTT	0.5896	.	0.6506	0.6119	.	.	.	.	.	.
1	30387682	G	0.125	0.125	A	1	.	0.7546	0.6831	.	.	.	.	.	.
1	30389021	A	0.125	0.125	G	1	.	0.2386	0.04796	.	.	.	.	.	.
1	30391137	C	0.125	0.125	A	1	.	0.1172	0.5062	.	.	.	.	.	.
1	30391763	G	0.125	0.125	A	1	.	0.07117	0.00388	.	.	.	.	.	.
1	30392182	T	0.125	0.125	C	1	.	0.07757	0.34	.	.	.	.	.	.
1	30392773	GAA	0.375	0.25	GA	0.5896	.	0.8339	0.5073	.	.	.	.	.	.
1	30396387	G	0.125	0.125	T	1	.	0.005043	0.0004152	.	.	.	.	.	.
1	30396725	C	0.125	0.125	T	1	.	0.003094	0.0003091	.	.	.	.	.	.
1	30396781	C	0.125	0.125	T	1	.	0.003391	0.0003338	.	.	.	.	.	.
1	30398258	C	0.125	0.125	A	1	.	8.627e-07	5.597e-05	.	.	.	.	.	.
1	30399057	C	0.125	0.125	T	1	.	0.000561	0.001377	.	.	.	.	.	.
1	30399443	T	0.125	0.125	C	1	.	0.6757	0.636	.	.	.	.	.	.
1	30399981	*	0	0.125	A	0.3017	.	0.7407	0.4843	.	.	.	.	.	.
1	30399993	CTG	0.125	0.125	C	1	.	0.0001021	1.092e-05	.	.	.	.	.	.
1	30400151	A	0.125	0.125	G	1	.	0.9893	0.8076	.	.	.	.	.	.
1	30400184	A	0.125	0.125	C	1	.	0.7741	0.7517	.	.	.	.	.	.
1	30400339	T	0.125	0.125	G	1	.	0.9893	0.8076	.	.	.	.	.	.
1	30401125	T	0.125	0.125	G	1	.	2.385e-06	7.928e-07	.	.	.	.	.	.
1	30401378	ATT	0	0.125	AT	0.3017	.	0.1324	0.1068	.	.	.	.	.	.
1	30402423	C	0.125	0.125	G	1	.	9.694e-07	1.009e-06	.	.	.	.	.	.
1	30402477	CA	0.125	0.125	C	1	.	5.458e-07	5.528e-07	.	.	.	.	.	.
1	30402600	G	0.125	0.125	A	1	.	8.444e-07	6.704e-07	.	.	.	.	.	.
1	30402763	T	0.125	0.125	A	1	.	1.009e-06	8.977e-07	.	.	.	.	.	.
1	30402794	A	0.125	0.125	T	1	.	5.702e-07	4.463e-07	.	.	.	.	.	.
1	30402797	C	0.125	0.125	T	1	.	4.388e-07	3.656e-07	.	.	.	.	.	.
1	30403350	CACTT	0.125	0.125	C	1	.	3.066e-06	1.036e-06	.	.	.	.	.	.
1	30403432	C	0.125	0.125	T	1	.	1.699e-06	1.35e-06	.	.	.	.	.	.
1	30403510	A	0.125	0.125	G	1	.	8.613e-07	7.69e-07	.	.	.	.	.	.
1	30403807	A	0	0.125	ATT	0.3017	.	5.572e-07	3.869e-07	.	.	.	.	.	.
1	30403859	T	0.125	0.125	C	1	.	2.578e-06	9.228e-07	.	.	.	.	.	.
1	30403871	A	0.125	0.125	G	1	.	2.578e-06	9.228e-07	.	.	.	.	.	.
1	30403887	A	0.125	0.125	C	1	.	4.883e-08	3.31e-08	.	.	.	.	.	.
1	30404081	C	0.125	0.125	T	1	.	3.511e-06	1.16e-06	.	.	.	.	.	.
1	30404431	*	0.125	0.125	A	1	.	6.743e-08	2.326e-06	.	.	.	.	.	.
1	30404449	A	0.125	0.125	AG	1	.	1.727e-08	3.436e-08	.	.	.	.	.	.
1	30404450	*	0.125	0.125	GA	1	.	9.758e-07	7.257e-07	.	.	.	.	.	.
1	30404663	A	0.125	0.125	T	1	.	0.7003	0.6985	.	.	.	.	.	.
1	30405205	G	0.125	0.125	A	1	.	1.91e-08	1.616e-08	.	.	.	.	.	.
1	30405446	A	0.125	0.125	C	1	.	1.411e-08	9.024e-09	.	.	.	.	.	.
1	30405651	A	0.125	0.125	G	1	.	4.387e-08	1.883e-08	.	.	.	.	.	.
1	30405856	A	0.125	0.125	ATTATTTG	1	.	3.196e-06	7.994e-07	.	.	.	.	.	.
1	30405865	C	0.125	0.125	CATAGTGATTATT	1	.	3.196e-06	7.994e-07	.	.	.	.	.	.
[truncated: 53,342 more rows]

## Sheet: Table_S4_AcrossBreed
Chromosome	Base pair							Mean Height (cm)			Mean Height (cm)
		Major allele BT	Major allele MBT	Allele A	Allele B	Gene	Feature	A/A	A/B	B/B	A/A	A/B	B/B	Concordant (TRUE-FALSE)	Discussed (Y-N)
1	29775939	G	C	C	G	IL20RA	missense_variant	48.31	48.85	48.95	20.87	20.94	23.01	TRUE	N
1	29967708	G	C	G	C	LOC102155165	splice_region_variant	42.65	47.79	48.98	16.54	20.64	22.52	FALSE	N
1	29978159	G	ins (92bp)	G	ins (92bp)	LOC102155165	splice_region_variant	46.13	47.54	49.39	21.11	21.37	22.54	FALSE	N
1	30793904	G	A	A	G	ARFGEF3	missense_variant	36.69	46.33	48.85	22.54	23.22	22.12	TRUE	Appendix 2
1	30820402	G	C	G	C	ARFGEF3	synonymous_variant	47.54	47.56	49.7	22.49	20.54	23.04	FALSE	N
1	30820405	T	C	T	C	ARFGEF3	synonymous_variant	46.94	47.19	49.74	22.29	20.47	22.92	FALSE	Appendix 2
1	30820591	C	A	A	C	ARFGEF3	missense_variant	47.39	50.91	48.56	26.05	23.37	22.01	TRUE	N
1	30977883	C	T	T	C	NHSL1	missense_variant	43.81	47.18	49.89	16.41	20.08	23.68	TRUE	Appendix 2
1	30978566	C	ins(10bp)	C	ins(10bp)	NHSL1	inframe_deletion	50.35	49.8	47.78	24.42	23.38	21.01	TRUE	Appendix 2
1	30979525	G	C	C	G	NHSL1	missense_variant (manually curated)	48.65	49.23	48.38	22.52	22.58	21.73	FALSE	Appendix 2
3	90394214	A	G	A	G	LOC111095408	splice_region_variant	50.12	47.67	48.93	22.51	21.01	22.62	TRUE	N
3	91706397	A	G	A	G	LOC119871273	missense_variant	58.4	52.91	44.01	35.39	26.76	16.59	TRUE	N
3	91706639	G	A	G	A	LOC119871273	missense_variant	59.53	54.48	43.44	36.58	27.39	16.79	TRUE	Manuscript
3	91706795	CCG	C	CCG	C	LOC119871273	5_prime_UTR_variant	57.31	51.12	44.73	34.01	25.06	17.07	TRUE	N
3	91706821	C	T	C	T	LOC119871273	5_prime_UTR_variant	59.31	54.6	44.09	36.34	28.5	17.01	TRUE	N
3	91706846	T	G	T	G	LOC119871273	splice_region_variant	56.8	51.89	42.32	32.26	25.18	15.43	TRUE	N
3	91734656	A	G	A	G	RLOC_0020773.1	transcript	57.93	49.95	40.08	32.05	23.43	14.5	TRUE	Manuscript
3	92106689	T	C	T	C	FGFRL1	3_prime_UTR_variant	56.48	51.74	47.98	28.37	24.92	21.51	TRUE	N
3	92142062	T	C	C	T	SLC26A1	3_prime_UTR_variant	45.25	48.17	49.63	18.22	20.53	23.67	TRUE	N
3	92202073	G	A	A	G	GAK	5_prime_UTR_variant	45.29	48.42	52.58	19.3	21.57	26.01	TRUE	N
10	23473487	A	G	A	G	PACSIN2	5_prime_UTR_variant	45.67	50.23	48.6	20.73	23.5	21.91	FALSE	N
10	23526578	A	G	A	G	LOC111097635	non_coding_transcript_exon_variant	47.31	49.45	48.69	21.74	22.11	22.32	FALSE	N
10	23527343	C	T	C	T	LOC111097635	non_coding_transcript_exon_variant	47.33	49.43	48.7	21.74	22.11	22.32	FALSE	N
10	23569071	T	C	T	C	LOC111097634	non_coding_transcript_exon_variant	47.36	49.54	48.59	21.85	22.15	22.26	FALSE	N
10	23577524	A	T	A	T	LOC111097634	non_coding_transcript_exon_variant	46.87	49.37	49.74	20.36	22.28	23.83	FALSE	N
10	23579388	T	A	T	A	LOC111097634	non_coding_transcript_exon_variant	47.35	49.49	48.61	21.69	22.15	22.28	FALSE	N
10	23579407	G	A	G	A	LOC111097634	non_coding_transcript_exon_variant	47.36	49.54	48.58	21.89	22.11	22.24	FALSE	N
10	23597542	G	T	G	T	PACSIN2	splice_region_variant	47.53	50.2	47.96	22.76	22.49	21.55	FALSE	N
10	23605525	T	G	T	G	PACSIN2	3_prime_UTR_variant	47.91	49.94	48	23.16	22.42	21.45	FALSE	N
18	32019453	TA	T	TA	T	IFTAP	splice_region_variant	51.46	50.38	47.38	25.21	22.89	21.21	TRUE	N
18	32019455	A	AG	A	AG	IFTAP	splice_region_variant	51.32	50.47	47.38	25.13	22.91	21.2	TRUE	N
18	32252575	C	G	C	G	LOC106560012	non_coding_transcript_exon_variant	51.55	48.99	48.14	26.82	21.59	22.02	TRUE	N
18	32252577	C	G	C	G	LOC106560012	non_coding_transcript_exon_variant	50.64	48.67	48.3	26.14	21.18	22.18	TRUE	N
18	32266284	G	C	C	G	LOC111090935	non_coding_transcript_exon_variant	47.82	49.16	48.7	21.71	21.93	22.49	TRUE	N
18	32304371	T	C	C	T	LDLRAD3	3_prime_UTR_variant	47.57	47.26	49.41	21.43	20.29	22.9	TRUE	N
18	32550524	C	T	T	C	LOC119864208	non_coding_transcript_exon_variant	48.39	48.24	49.17	22.73	22.27	21.84	TRUE	N
18	32551779	A	C	C	A	LOC119864208	non_coding_transcript_exon_variant	47.33	48.03	49.51	21.77	22.07	22.32	TRUE	N
18	32552024	TA	T	T	TA	LOC119864208	non_coding_transcript_exon_variant	47.42	48.09	49.43	21.67	22.13	22.3	TRUE	N
18	32552488	T	C	C	T	LOC119864208	non_coding_transcript_exon_variant	47.51	48.05	49.47	21.38	22.18	22.36	TRUE	N
18	32552971	C	A	A	C	LOC119864208	non_coding_transcript_exon_variant	47.22	48.03	49.45	21.71	21.94	22.42	TRUE	N
18	32553476	A	C	C	A	LOC119864208	non_coding_transcript_exon_variant	47.47	48.01	49.47	21.69	22.07	22.33	TRUE	N
18	32553811	T	C	C	T	LOC119864208	non_coding_transcript_exon_variant	47.36	47.89	49.59	21.67	21.83	22.5	TRUE	N
18	32556490	C	G	G	C	LOC119864208	non_coding_transcript_exon_variant	49.4	47.84	49.22	23.07	21.31	22.47	FALSE	N
18	32558295	G	C	C	G	LOC119864208	non_coding_transcript_exon_variant	45.48	47.62	50.42	19.9	22.07	22.96	TRUE	N
18	32796568	G	A	A	G	PAMR1	5_prime_UTR_variant	47.79	47.06	49.36	21.56	20.17	22.92	TRUE	N
18	32796599	ACCTGGGGCAAGACCTGGG	AGCCTGGGGCAAGACCTGGG	AGCCTGGGGCAAGACCTGGG	ACCTGGGGCAAGACCTGGG	PAMR1	5_prime_UTR_variant	47.54	46.99	49.46	21.5	20.17	23.02	TRUE	N
18	32796600	C	CAGCG	CAGCG	C	PAMR1	5_prime_UTR_variant	47.39	46.98	49.55	21.62	20.09	23.1	TRUE	N
18	33834862	A	T	A	T	LOC119864211	splice_region_variant	51.95	50.29	48.28	24.98	24.69	21.5	TRUE	N
18	33834888	A	T	A	T	LOC119864211	non_coding_transcript_exon_variant	51.07	50.18	48.29	25.88	24.3	21.55	TRUE	N
18	34764774	T	C	T	C	HIPK3	missense_variant	45.49	47.99	48.79	21.43	21.67	22.19	FALSE	N
34	18694576	T	TGGGCGAGGCGGGGGGAGG	TGGGCGAGGCGGGGGGAGG	T	IGF2BP2	intron_variant	36.79	37.3	51.01	12.04	11.85	24.4	TRUE	Appendix 2
34	18694869	C	*	*	C	IGF2BP2	Exonic indel (manual curation against UU gene set)	44.54	43.89	50.21	17.44	18.93	23.58	TRUE	Manuscript
34	18694870	TCC	*	*	TCC	IGF2BP2	Exonic indel (manual curation against UU gene set)	44.54	43.64	50.26	17.44	18.46	23.52	TRUE	Manuscript
34	18901180	A	AG	A	AG	ETV5	3_prime_UTR_variant	52.08	47.56	48.29	24.53	20.87	22.16	TRUE	Y

## Sheet: Table_S5_Breed_means
BreedID	Breed ID	Height(cm)	Weight(Kg)	Source_of_weight/height
Cocker_Spaniel_(American)	ACKR	36.83	10.2058	Plassais et al. (2019)
American_Eskimo_Dog	AESK	35.56	9.29864	AKCa
Affenpinscher	AFFN	26.035	3.85554	AKC
Afghan_Hound	AFGH	66.04	24.9476	Plassais et al. (2019)
American_Foxhound	AFOX	62.23	29.4835	AKC
American_Hairless_Terrier	AHRT	35.56	4.76272	Plassais et al. (2019)
Airedale_Terrier	AIRT	58.42	22.6796	Plassais et al. (2019)
Akbash	AKBH	78.74	47.6272	KCd
Japanese_Akita	AKIN	64	29.4835	AUSb
American_Akita	AKIT	66	45.3592	AKC
Alpine_Dachsbracke	ALDB	38.5	N/A	FCIc
Alaskan_Malamute	AMAL	60.96	36.2874	Plassais et al. (2019)
American_Bulldog	AMBD	57.15	36.2874	AKC
American_Staffordshire_Terrier	AMST	45.72	24.9476	AKC
American_Water_Spaniel	AMWS	41.91	15.8757	AKC
Anatolian_Shepherd_Dog	ANAT	76	52.5	AUS
Anglo-Francais_Hound	ANFH	52.07	N/A	KC
Appenzeller_Sennenhund	APPZ	53	26.7619	FCI
Artois_Hound	ARHO	55.5	29	FCI
Ariegeois	ARIE	53.975	N/A	KC
Ariege_Pointer	ARIP	60.5475	N/A	KC
Australian_Cattle_Dog	AUCD	46.99	20.8652	Plassais et al. (2019)
Auvergne_Pointer	AUPO	57.785	N/A	KC
Australian_Kelpie	AUSK	47	19.2777	AUS
Australian_Shepherd	AUSS	52.07	23.8136	AKC
Australian_Terrier	AUST	26.67	6.57709	Plassais et al. (2019)
Azawakh	AZWK	67	20	AUS
Basset_Artesian_Normand	BANO	33	17.5	FCI
Basset_Hound	BASS	35.5	23.8136	AUS
Beauceron	BEAU	65.5	40.8233	AUS
Bedlington_Terrier	BEDT	41	9	AUS
Belgian_SheepDog	BELS	60.96	30.6175	Plassais et al. (2019)
Bergamasco_Sheepdog	BERG	58	32	AUS
Basset_Fauve_de_Bretagne	BFDB	35	11.7934	AUS
Blue_Gascony_Griffon	BGGR	52.5	N/A	FCI
Bohemian_Shepherd	BHSP	52	22	FCI
Bichon_Frise	BICH	26.67	6.80389	AKC
Billy	BILL	63.5	N/A	KC
Bloodhound	BLDH	63.5	43.0913	Plassais et al. (2019)
Russian_Tsvetnaya_Bolonka	BLNK	26.035	3.62874	AKC
Blue_Picardy_Spaniel	BLPS	58.5	20.5	FCI
Bluetick_Coonhound	BLUE	60.96	28.3495	AUS
Belgian_Malinois	BMAL	60.96	27.22	Plassais et al. (2019)
Bavarian_Mountain_Scent_Hound	BMSH	48	23.5	FCI
Bouvier_des_Ardennes	BODA	57	28.5	FCI
Boerboel	BOER	62.23	79.3787	AKC
Bolognese	BOLO	27.5	3.25	AUS
Bourbonnais_Pointing_Dog	BOPD	52.5	19.9581	FCI
Boston_Terrier	BOST	40.64	7.93787	Plassais et al. (2019)
Bouvier_des_Flandres	BOUV	62	31	Plassais et al. (2019)
Boxer	BOXR	59.055	28.3495	Plassais et al. (2019)
Boykin_Spaniel	BOYK	40.64	17.7417	AKC
Bracco_Italiano	BRAC	61	32.5	AUS
Barbet	BRBT	55.245	N/A	AKC
Braques_Francais	BRFR	53.5	21.5456	FCI
Briquet_Griffon_Vendeen	BRGV	51.5	N/A	FCI
Broholmer	BRHM	72.5	55	FCI
Briard	BRIA	63.5	35.1534	AUS
Brittany	BRIT	48.26	15.8757	Plassais et al. (2019)
Bruno_Jura_Hound	BRJH	53	N/A	FCI
Bernese_Mountain_Dog	BRMD	64.4525	41	Plassais et al. (2019)
Black_Russian_Terrier	BRTR	71.12	52.3899	Plassais et al. (2019)
Brussels_Griffon	BRUS	21.59	4.08233	AKC
Brazilian_Terrier	BRZT	36.5	10	FCI
Black_and_Tan_Coonhound	BTAN	61	26	Plassais et al. (2019)
Bulldog	BULD	35.56	25.8094	Plassais et al. (2019)
Bullmastiff	BULM	64.77	52.1631	Plassais et al. (2019)
Bull_Terrier	BULT	54.61	27.2155	AKC
Biewer_Terrier	BWRT	22.86	2.72155	AUS
Canaan_Dog	CAAN	55	21.5	AUS
Cairn_Terrier	CAIR	24.765	6.1235	Plassais et al. (2019)
Dogo_Canario	CANM	61.5	48.5	FCI
Cardigan_Welsh_Corgi	CARD	30	14.2882	AUS
Central_Asian_Shepherd_Dog	CASD	67.5	45	AUS
Caucasian_Ovcharka	CAUC	71	47.5	AUS
Curly-Coated_Retriever	CCRT	66.5	32	Plassais et al. (2019)
Cesky_Fousek	CFOU	62	28	FCI
Chesapeake_Bay_Retriever	CHBR	61	30.6175	Plassais et al. (2019)
Chihuahua	CHIH	19.05	1.81437	Plassais et al. (2019)
Japanese_Chin	CHIN	24.13	2.5	AKC
Chow_Chow	CHOW	46.99	26.08	Plassais et al. (2019)
Cirneco_dell'Etna	CIRN	47	10.5	AUS
Cavalier_King_Charles_Spaniel	CKCS	31.75	7.03068	Plassais et al. (2019)
Clumber_Spaniel	CLSP	46.99	31.7515	Plassais et al. (2019)
Cane_corso	CNCS	64.77	44.9056	Plassais et al. (2019)
Continental_Bulldog	CNTI	45	27.5	FCI
Collie	COLL	60.96	28.3495	AKC
Chinook	COOK	58.5	33	Plassais et al. (2019)
Coton_de_Tulear	COTO	25.5	4.5	FCI
Chinese_Crested_dog	CRES	30.48	3.4	Plassais et al. (2019)
Croatian_Sheepdog	CRSP	46.5	16.5561	FCI
Cretan_Tracer	CRTR	N/A	N/A
Catalan_Sheepdog	CSHD	50	N/A	FCI
Cesky_Terrier	CSKT	28.5	8	AUS
Czechoslovakian_Wolfdog	CZEC	62.5	23	FCI
Dachshund	DACH	21.59	10.8862	AKC
Dalmatian	DALM	59	26.0816	Plassais et al. (2019)
Dandie_Dinmont_Terrier	DAND	24	9.5	AUS
Dogo_Argentino	DARG	64	42.5	FCI
Dogue_de_Bordeaux	DDBX	63	47.5	AUS
Scottish_Deerhound	DEER	74.93	41.3903	Plassais et al. (2019)
Doberman_Pinscher	DOBP	66.04	34.9266	Plassais et al. (2019)
Drever	DREV	34	17.0097	FCI
Danish-Swedish_Farmdog	DSFD	34.5	7.93787	FCI
Dutch_Shepherd	DSHP	58.5	26.5352	AUS
Dutch_Partridge_Dog	DUPD	59	30	FCI
English_Cocker_Spaniel	ECKR	40.94	13.6078	Plassais et al. (2019)
East-European_Shepherd	EEUS	N/A	N/A
English_Foxhound	EFXH	61	30.6175	AUS
English_Shepherd	EGTT	52.07	22.6796	KC
English_Toy_Spaniel	EGTT	24.13	4.98952	AKC
English_Toy_Terrier	EGTT	27.5	3.15	AKC
Entlebucher_Mountain_Dog	ENTB	46	N/A	KC
English_Pointer	EPNT	65	26.9887	AUS
English_Setter	ESET	62.23	28.3495	Plassais et al. (2019)
Estrela_Mountain_Dog	ESMD	67.5	47.5	AUS
Pointer_(English)	ESPNT	64.77	27.2155	Plassais et al. (2019)
English_Springer_Spaniel	ESSP	49.53	20.4117	AKC
Estonian_Hound	ESTH	47	N/A	FCI
Eurasier	EURA	54	24	AUS
French_Bulldog	FBUL	30.48	11.3398	Plassais et al. (2019)
Field_Spaniel	FIEL	46	20.5	Plassais et al. (2019)
Finnish_Hound	FINH	56.5	N/A	FCI
Finnish_Spitz	FINS	44.5	13	AUS
Flat-coated_Retriever	FLCR	57	29	Plassais et al. (2019)
Formosan_Mountain_Dog	FOMD	48	15	FCI
French_Spaniel	FRSP	58	24.9476	FCI
Smooth_Fox_Terrier	FXTE	39	7.5	AUS
Great_Anglo-French_Tricolour_Hound	GAFT	65	N/A	FCI
Galgo_Espanol	GALG	65	N/A	FCI
Great_Anglo-French_White_and_Orange_Hound	GAWO	65	N/A	FCI
Grand_Bleu_de_Gascogne	GBGA	67	N/A	FCI
Grand_Basset_Griffon_Vendeen	GBGV	42.545	19.2777	AKC
Griffon_Fauve_de_Bretagne	GFBR	52	N/A	KC
German_Hound	GHND	46.5	N/A	FCI
German_Hunting_Terrier	GHUT	36.5	8.84505	AUS
Glen_of_Imaal_Terrier	GLEN	35.5	16	AUS
German_Spaniel	GMSP	49.5	21.5	FCI
Golden_Retriever	GOLD	57.785	29.48	Plassais et al. (2019)
Gordon_Setter	GORD	63.5	28.3495	Plassais et al. (2019)
German_Pinscher	GPIN	47.5	17	FCI
Great_Pyrenees	GPYR	71.755	41.9573	Plassais et al. (2019)
Greenland_Dog	GREE	57.5	N/A	FCI
Groenendael	GRND	61	N/A	KC
Griffon_Nivernais	GRNI	57.5	N/A	FCI
German_Shepherd	GRSD	60.96	38.56	Plassais et al. (2019)
German_Shorthaired_Pointer	GSHP	62	26.0816	AUS
Greater_Swiss_Mountain_Dog	GSMD	66.3575	60.101	Plassais et al. (2019)
German_Spitz_Klein	GSPK	26	4.76272	AUS
German_Giant_Spitz	GSZG	45	18.1437	FCI
German_Spitz_Mittel	GSZM	34	9.07185	AUS
Giant_Schnauzer	GSZN	65	41	AUS
Gotland_Hound	GTLH	N/A	N/A	N/A
German_Wire-Haired_Pointer	GWHP	60.96	29.4835	Plassais et al. (2019)
Hallefors_Elkhound	HAEL	N/A	N/A	N/A
Harrier	HARR	50.8	22.6796	AUS
Havanese	HAVA	25	4.53592	AUS
Hellenic_Hound	HELH	50	18.5	FCI
Hokkaido	HOKK	48.5	24.9476	FCI
Hovawart	HOVA	64	35.1534	FCI
Vizsla	HSHP	59	23.5868	AUS
Hamiltonstovare	HTSV	55	26.0816	FCI
Hanoverian_Scenthound	HVSC	51.5	32.5	FCI
Ibizan_Hound	IBIZ	65	21.5456	AUS
Icelandic_Sheepdog	ICES	44	12.4738	FCI
Irish_Terrier	IRIT	45.72	11.7934	Plassais et al. (2019)
Irish_Setter	IRSE	66.04	29.4835	Plassais et al. (2019)
Irish_Water_Spaniel	IWSP	57.15	25.628	Plassais et al. (2019)
Japanese_Spitz	JSPZ	33.5	7.93787	AUS
Kai_Ken	KAIK	47.5	14.7417	AUS
Kangal	KANG	71.5	50	AUS
Keeshond	KEES	44	17.5	Plassais et al. (2019)
Kerry_Blue_Terrier	KERY	46.355	16.5561	Plassais et al. (2019)
Kintamani	KINT	50.5	15.5	FCI
Kishu	KISH	50.5	20.4117	FCI
Small_Munsterlander	KMUM	53	22.6796	FCI
Kromfohrlander	KROM	42	12.5	FCI
Kuvasz	KUVZ	71	49.5	AUS
Labrador_Retriever	LABR	58.42	30.62	Plassais et al. (2019)
Belgian_Laekenois	LAEK	60.96	27.2155	AKC
Lagotto_Romagnolo	LAGO	44	13	Plassais et al. (2019)
Lakeland_Terrier	LAKE	37	7.25	AUS
Lancashire_Heeler	LANC	27.5	5.8967	FCI
Landseer	LDSR	68.58	56.699	Plassais et al. (2019)
Leonberger	LEON	72.39	41.9573	Plassais et al. (2019)
Catahoula_Leopard_Dog	LEOP	58.42	32.8854	AKC
Lhasa_Apso	LHSA	26.67	6.80389	AKC
Large_Munsterlander	LMUN	61.5	30	AUS
Lowchen	LOWC	33.02	6.1235	Plassais et al. (2019)
Magyar_Agar	MAAG	66	26.5	FCI
Maltese	MALT	22.5	3.5	FCI
Manchester_Terrier_(Standard)	MANT	39.5	7.71107	AUS
Maremma_Sheepdog	MARM	66.5	37.5	AUS
Mastiff	MAST	73.025	82.78	Plassais et al. (2019)
Miniature_Bull_Terrier	MBLT	20	24	Plassais et al. (2019)
Mountain_Cur	MCUR	53.34	20.4117	AKC
Majorca_Mastiff	MJMA	55	34	FCI
Miniature_Pinscher	MPIN	27.5	5	AUS
Miniature_Poodle	MPOO	31.75	7.71107	Plassais et al. (2019)
Miniature_Schnauzer	MSNZ	33	6.35	Plassais et al. (2019)
Mudi	MUDI	42.5	10.5	AUS
Norwegian_Buhund	NBUH	44	15	FCI
Neopolitan_Mastiff	NEAP	67.5	60	AUS
Norwegian_Elkhound	NELK	50.8	21.7724	Plassais et al. (2019)
Newfoundland	NEWF	68.58	56.699	AKC
Norwegian_Lundehund	NLUN	34.29	7.48427	Plassais et al. (2019)
Norrbottenspitz	NORB	43.5	11.3398	FCI
Norfolk_Terrier	NORF	25	5.21631	AUS
Norwich_Terrier	NOWT	25.4	5.44311	Plassais et al. (2019)
Nova_Scotia_Duck_Tolling_Retriever	NSDT	48	20	Plassais et al. (2019)
Olde_English_Bulldogge	OEBD	45.72	29.4835	KC
Otterhound	OTTR	65	44.2253	AUS
Papillon	PAPI	24.13	3.40194	AKC
Parson_Russell_Terrier	PARS	34.5	6.80389	AUS
Pont-Audemer_Spaniel	PASP	55	18.3705	FCI
Patterdale_Terrier	PATR	31.75	6.1235	KC
Petit_Bleu_de_Gascogne	PBGA	54	N/A	FCI
Petit_Basset_Griffon_Vendeen	PBGV	35.56	14.515	Plassais et al. (2019)
Pekingese	PEKE	19.05	4.30913	Plassais et al. (2019)
Pembroke_Welsh_Corgi	PEMB	27.94	11.7934	Plassais et al. (2019)
Peruvian_Hairless	PERH	45	14.5	AUS
Pharaoh_Hound	PHAR	58.5	22.6796	AUS
Picardy_Shepherd	PISH	60	27.2155	FCI
Picardy_Spaniel	PISP	58.5	N/A	FCI
Pit_Bull_Terrier	PITB	48.26	20.4117	KC
Plott_Hound	PLOT	57.15	22.6796	AKC
Polish_Greyhound	POLG	74	N/A	FCI
Polish_Lowland_Sheepdog	POLS	46	18.1437	AUS
Pomeranian	POMR	20	2.26796	Plassais et al. (2019)
Standard_Poodle	POOD	38.1	26.0816	Plassais et al. (2019)
Portuguese_Pointer	POPT	54	21.5	FCI
Porcelaine	PORC	55.5	26.5352	FCI
Portuguese_Sheepdog	POSD	48.5	22	FCI
Posavac_Hound	POSH	51.5	N/A	FCI
Portuguese_Podengo	PPOD	55.88	22.9064	AKC
Portuguese_Podengo_Pequeno	PPOP	25.4	4.98952	AKC
Prague_Ratter	PRKR	22	2.6	AUS
Polish_Tatra_Sheepdog	PTAS	65	N/A	AUS
Portuguese_Water_Dog	PTWD	50.8	20.4117	Plassais et al. (2019)
Pudelpointer	PUDL	61.5	26.0816	FCI
Pug	PUGD	26.67	7.26	Plassais et al. (2019)
Puli	PULI	40.5	12.5	AUS
Pumi	PUMI	42.5	11.5	AUS
Pyrenean_Mastiff	PYMF	74.93	70.3068	AKC
Pyrenean_Shepherd	PYSH	44	10.2058	AUS
Rat_Terrier	RATT	35.56	7.93787	AKC
Redbone_Coonhound	REDB	60.96	26.0816	AKC
Rhodesian_Ridgeback	RHOD	64.77	35.1534	Plassais et al. (2019)
Teddy_Roosevelt_Terrier	ROOS	27.94	7.48427	AKC
Russian_Toy	RTOY	24.5	2.3	AUS
Irish_Red_and_White_Setter	RWSE	61.5	21.5456	FCI
Saarloos_Wolfdog	SAAR	67.5	N/A	FCI
Saluki	SALU	64.77	19.5045	Plassais et al. (2019)
Samoyed	SAMO	53.975	26.3084	Plassais et al. (2019)
Sarplaninac	SARP	58.42	37.5	KC
Schapendoes	SCPD	45	18.3705	FCI
Sealyham_Terrier	SEAL	31	8.6	FCI
Segugio_Italiano	SGGO	53	23	FCI
Chinese_Shar-Pei	SHAR	48.26	23.8136	Plassais et al. (2019)
Shiba_Inu	SHIB	38.1	9.07185	Plassais et al. (2019)
Shih_Tzu	SHIH	24.765	5.6699	Plassais et al. (2019)
Shiloh_Shepherd	SHIL	N/A	N/A	N/A
Shikoku	SIKU	50.5	20.4117	AUS
Silky_Terrier	SILK	24.5	4.53592	AUS
Schipperke	SKIP	29.21	6.5	AKC
Silken_Windhound	SKWH	53.5	N/A	KC
Skye_Terrier	SKYE	24.765	18.1437	AKC
Swedish_Lapphund	SLAP	45.5	20	Plassais et al. (2019)
Slovak_Cuvak	SLCU	64.5	37.5	FCI
Slovensky_Kopav	SLKV	45	17.5	FCI
Sloughi	SLOU	67.31	23.2466	Plassais et al. (2019)
Slovakian_Wirehaired_Pointer	SLWP	62.5	N/A	FCI
Saint_Miguel_Cattle_Dog	SMCD	54	27.5	FCI
Small_Swiss_Hound	SMSH	38.1	N/A	KC
Spinone_Italiano	SPIN	65	36.5	Plassais et al. (2019)
Spanish_Mastiff	SPMT	76	N/A	AUS
Spanish_Water_dog	SPWD	45.085	17.9169	Plassais et al. (2019)
South_Russian_Ovcharka	SROV	64	32.5	FCI
Shetland_SheepDog	SSHP	36.83	10.0244	Plassais et al. (2019)
Standard_Schnauzer	SSNZ	46.99	14.9685	Plassais et al. (2019)
Staffordshire_Bull_Terrier	STAF	38.5	14	AUS
Saint_Bernard	STBT	67.31	70.3068	Plassais et al. (2019)
Stabyhoun	STBY	50.5	22.5	FCI
Saint_Usuge_Spaniel	SUSP	N/A	N/A
Sussex_Spaniel	SUSX	39.5	22.6796	AUS
Swedish_Vallhund	SVAL	32.0675	12.4738	AKC
Swedish_Elkhound	SWEH	58.5	N/A	FCI
Swiss_Hound	SWHN	53	N/A	FCI
Swedish_White_Elkhound	SWWE	58.5	N/A	FCI
Belgian_Tervuren	TERV	60.96	30.6175	Plassais et al. (2019)
Thai_Ridgeback	THAI	56	24.9476	FCI
Tibetan_Spaniel	TIBS	25	5.45	AUS
Tibetan_Terrier	TIBT	57.15	10.8862	Plassais et al. (2019)
Tamaskan	TMSK	N/A	N/A
Tosa_Inu	TOSA	57.5	68.0389	FCI
Toy_Poodle	TPOO	25.4	2.76691	Plassais et al. (2019)
Turkish_Mastiff	TURM	N/A	N/A
Treeing_Walker_Coonhound	TWCH	59.69	27.2155	AKC
Toy_Fox_Terrier	TYFX	25.4	2.94835	AKC
Volpino_Italiano	VPIN	27.5	5.44311	FCI
Weimaraner	WEIM	63.5	32.5	Plassais et al. (2019)
Welsh_Terrier	WELT	39	9.25	AUS
Whippet	WHIP	48.5	12.9274	Plassais et al. (2019)
Wirehaired_Pointing_Griffon	WHPG	55.88	23.8136	AKC
Wire_Fox_Terrier	WIFX	39	7.48427	AUS
White_Swiss_Shepherd_Dog	WSSD	59.5	32.5	AUS
Welsh_Springer_Spaniel	WSSP	47	20.4117	AUS
Xoloitzcuintli	XOLO	41.91	14.7417	AKC
Yorkshire_Terrier	YORK	16.51	2.49	Plassais et al. (2019)
Zagar	ZAGR	N/A	N/A
a American Kennel Club (akc.org)
b Dogs Australia (dogsaustralia.org.au)
cFederation Cynologique Internationale (https://www.fci.be/)
dThe Kennel Club (UK) (https://www.thekennelclub.org.uk/)
